# Supplementary material for: N 2-o-Tolyl­benzamidine
Source: Acta Crystallogr Sect E Struct Rep Online. 2008 Jun 19;64(Pt 7):o1276. doi: 10.1107/S1600536808017625 (PMC2961687; doi:10.1107/S1600536808017625)
Supplement: Supplementary file 1 [file e-64-o1276-sup1.cif]

##############################################################################
###                                                                        ###
###        Electronic paper (Acta Crystallographica Section E)             ###
###                                                                        ###
##############################################################################
#                                                                            #
# This CIF contains the data in a paper accepted for publication in Acta     #
# Crystallographica Section E. It conforms to the requirements of Notes      #
# for Authors for Section E, and has been peer reviewed under the auspices   #
# of the IUCr Commission on Journals.                                        #
#                                                                            #
# Full details of the Crystallographic Information File format               #
# are given in the paper "The Crystallographic Information File (CIF):       #
# a New Standard Archive File for Crystallography" by S. R. Hall, F. H.      #
# Allen and I. D. Brown [Acta Cryst. (1991), A47, 655-685].                  #
#                                                                            #
# The current version of the core CIF dictionary is obtainable from          #
# ftp://ftp.iucr.org/pub/cif_core.dic. The current version number is 2.4.    #
#                                                                            #
# Software is freely available for graphical display of the structure(s) in  #
# this CIF.  For information consult the CIF home page http://www.iucr.org/  #
# cif/home.html                                                              #
#                                                                            #
# This file may be used for bona fide research purposes within the           #
# scientific community so long as proper attribution is given to the journal # 
# article from which it was obtained.                                        #
#                                                                            #
##############################################################################
                                             
data_I
_audit_creation_method     SHELXL-97
_chemical_name_systematic
;
<i>N</i>^2^-<i>o</i>-Tolylbenzamidine
;
_chemical_name_common     ?
_chemical_formula_moiety     'C14 H14 N2'
_chemical_formula_sum     'C14 H14 N2'
_chemical_formula_iupac     'C14 H14 N2'
_chemical_formula_weight     210.27
_chemical_melting_point     ?
_symmetry_cell_setting     triclinic
_symmetry_space_group_name_H-M     'P -1'
_symmetry_space_group_name_hall     '-P 1'
loop_
    _symmetry_equiv_pos_as_xyz
    'x, y, z'
    '-x, -y, -z'
_cell_length_a     10.347(2)
_cell_length_b     10.697(2)
_cell_length_c     11.495(2)
_cell_angle_alpha     97.088(4)
_cell_angle_beta     103.184(4)
_cell_angle_gamma     95.898(4)
_cell_volume     1218.0(4)
_cell_formula_units_Z     4
_cell_measurement_reflns_used     2024
_cell_measurement_theta_min     2.39
_cell_measurement_theta_max     27.69
_cell_measurement_temperature     298(2)
_exptl_crystal_description     plate
_exptl_crystal_colour     colourless
_exptl_crystal_size_max     0.30
_exptl_crystal_size_mid     0.20
_exptl_crystal_size_min     0.20
_exptl_crystal_density_diffrn     1.147
_exptl_crystal_density_meas     ?
_exptl_crystal_density_method     'not measured'
_exptl_crystal_F_000     448
_exptl_absorpt_coefficient_mu     0.069
_exptl_absorpt_correction_type     multi-scan
_exptl_absorpt_process_details     '(SADABS; Sheldrick, 1997)'
_exptl_absorpt_correction_T_min     0.9797
_exptl_absorpt_correction_T_max     0.9864
_exptl_special_details
;
;
_diffrn_ambient_temperature     298(2)
_diffrn_radiation_type     MoK\a
_diffrn_radiation_wavelength     0.71073
_diffrn_radiation_source     'fine-focus sealed tube'
_diffrn_radiation_monochromator     graphite
_diffrn_measurement_device_type     'Siemens SMART CCD area-detector'
_diffrn_measurement_method     \w
_diffrn_detector_area_resol_mean     ?
_diffrn_reflns_number     4978
_diffrn_reflns_av_R_equivalents     0.0205
_diffrn_reflns_av_sigmaI/netI     0.0418
_diffrn_reflns_theta_min     1.84
_diffrn_reflns_theta_max     25.01
_diffrn_reflns_theta_full     25.01
_diffrn_measured_fraction_theta_max     0.964
_diffrn_measured_fraction_theta_full     0.964
_diffrn_reflns_limit_h_min     -10
_diffrn_reflns_limit_h_max     12
_diffrn_reflns_limit_k_min     -12
_diffrn_reflns_limit_k_max     12
_diffrn_reflns_limit_l_min     -13
_diffrn_reflns_limit_l_max     13
_diffrn_standards_number     ?
_diffrn_standards_interval_count     ?
_diffrn_standards_interval_time     ?
_diffrn_standards_decay_%     10.2
_refine_special_details
;
Refinement of <i>F</i>^2^ against ALL reflections. The weighted <i>R</i>-factor
<i>wR</i> and goodness of fit <i>S</i> are based on <i>F</i>^2^, conventional
<i>R</i>-factors <i>R</i> are based on <i>F</i>, with <i>F</i> set to zero for
negative <i>F</i>^2^. The threshold expression of <i>F</i>^2^ >
\s(<i>F</i>^2^) is used only for calculating <i>R</i>-factors(gt) <i>etc</i>.
and is not relevant to the choice of reflections for refinement.
<i>R</i>-factors based on <i>F</i>^2^ are statistically about twice as large
as those based on <i>F</i>, and <i>R</i>- factors based on ALL data will be
even larger.
;
_reflns_number_total     4158
_reflns_number_gt     2913
_reflns_threshold_expression     I>2\s(I)
_refine_ls_structure_factor_coef     Fsqd
_refine_ls_matrix_type     full
_refine_ls_R_factor_all     0.1063
_refine_ls_R_factor_gt     0.0731
_refine_ls_wR_factor_gt     0.1883
_refine_ls_wR_factor_ref     0.2346
_refine_ls_goodness_of_fit_ref     1.092
_refine_ls_restrained_S_all     1.092
_refine_ls_number_reflns     4158
_refine_ls_number_parameters     291
_refine_ls_number_restraints     0
_refine_ls_hydrogen_treatment     constr
_refine_ls_weighting_scheme     calc
_refine_ls_weighting_details
                 'calc w=1/[\s^2^(Fo^2^)+(0.1497P)^2^] where P=(Fo^2^+2Fc^2^)/3'
_atom_sites_solution_hydrogens     geom
_atom_sites_solution_primary     direct
_atom_sites_solution_secondary     difmap
_refine_ls_shift/su_max     0.000
_refine_ls_shift/su_mean     0.000
_refine_diff_density_max     0.442
_refine_diff_density_min     -0.456
_refine_ls_extinction_method     none
_refine_ls_extinction_coef     ?
loop_
    _atom_type_symbol
    _atom_type_description
    _atom_type_scat_dispersion_real
    _atom_type_scat_dispersion_imag
    _atom_type_scat_source
    'C' 'C' 0.0033 0.0016
                         'International Tables Vol C Tables 4.2.6.8 and 6.1.1.4'
    'H' 'H' 0.0000 0.0000
                         'International Tables Vol C Tables 4.2.6.8 and 6.1.1.4'
    'N' 'N' 0.0061 0.0033
                         'International Tables Vol C Tables 4.2.6.8 and 6.1.1.4'
_computing_data_collection     'SMART (Siemens, 1996)'
_computing_cell_refinement     'SAINT (Siemens, 1996)'
_computing_data_reduction     'SAINT (Siemens, 1996)'
_computing_structure_solution     'SHELXS97 (Sheldrick, 2008)'
_computing_structure_refinement     'SHELXL97 (Sheldrick, 2008)'
_computing_molecular_graphics     'ORTEP3 (Farrugia, 1997)'
_computing_publication_material     'SHELXL97 (Sheldrick, 2008)'
loop_
    _atom_site_type_symbol
    _atom_site_label
    _atom_site_fract_x
    _atom_site_fract_y
    _atom_site_fract_z
    _atom_site_U_iso_or_equiv
    _atom_site_adp_type
    _atom_site_calc_flag
    _atom_site_refinement_flags
    _atom_site_occupancy
    _atom_site_disorder_assembly
    _atom_site_disorder_group
    N N1 0.90491(17) 0.79986(19) 0.88806(17) 0.0538(5) Uani d . 1 . .
    N N2 0.69224(19) 0.8197(2) 0.9148(2) 0.0688(6) Uani d . 1 . .
    H H2A 0.6726 0.8582 0.8530 0.083 Uiso calc R 1 . .
    H H2B 0.6343 0.8055 0.9564 0.083 Uiso calc R 1 . .
    C C1 0.7749(4) 0.6552(3) 0.6545(3) 0.1043(12) Uani d . 1 . .
    H H1A 0.7196 0.6274 0.5744 0.156 Uiso calc R 1 . .
    H H1B 0.7251 0.6362 0.7126 0.156 Uiso calc R 1 . .
    H H1C 0.8527 0.6121 0.6659 0.156 Uiso calc R 1 . .
    C C2 0.8172(3) 0.7949(3) 0.6711(2) 0.0644(7) Uani d . 1 . .
    C C3 0.8023(3) 0.8623(3) 0.5739(3) 0.0852(9) Uani d . 1 . .
    H H3 0.7654 0.8180 0.4965 0.102 Uiso calc R 1 . .
    C C4 0.8387(4) 0.9873(4) 0.5865(3) 0.0972(11) Uani d . 1 . .
    H H4 0.8248 1.0285 0.5189 0.117 Uiso calc R 1 . .
    C C5 0.8971(4) 1.0561(3) 0.7000(3) 0.0927(10) Uani d . 1 . .
    H H5 0.9236 1.1433 0.7096 0.111 Uiso calc R 1 . .
    C C6 0.9149(3) 0.9920(3) 0.7983(3) 0.0680(7) Uani d . 1 . .
    H H6 0.9543 1.0371 0.8749 0.082 Uiso calc R 1 . .
    C C7 0.8762(2) 0.8639(2) 0.7862(2) 0.0508(6) Uani d . 1 . .
    C C8 0.81298(19) 0.7817(2) 0.9464(2) 0.0478(5) Uani d . 1 . .
    C C9 0.8415(2) 0.7144(2) 1.05346(19) 0.0490(6) Uani d . 1 . .
    C C10 0.9449(3) 0.6419(2) 1.0709(2) 0.0647(7) Uani d . 1 . .
    H H10 0.9974 0.6353 1.0152 0.078 Uiso calc R 1 . .
    C C11 0.9718(3) 0.5790(3) 1.1693(3) 0.0786(8) Uani d . 1 . .
    H H11 1.0427 0.5313 1.1796 0.094 Uiso calc R 1 . .
    C C12 0.8962(3) 0.5858(3) 1.2516(3) 0.0787(8) Uani d . 1 . .
    H H12 0.9148 0.5427 1.3177 0.094 Uiso calc R 1 . .
    C C13 0.7939(3) 0.6555(4) 1.2367(3) 0.0889(10) Uani d . 1 . .
    H H13 0.7411 0.6594 1.2922 0.107 Uiso calc R 1 . .
    C C14 0.7669(3) 0.7217(3) 1.1390(3) 0.0772(8) Uani d . 1 . .
    H H14 0.6977 0.7715 1.1312 0.093 Uiso calc R 1 . .
    N N3 0.42879(17) 0.78365(18) 0.99087(16) 0.0513(5) Uani d . 1 . .
    N N4 0.20510(18) 0.8125(2) 0.96875(18) 0.0692(7) Uani d . 1 . .
    H H4A 0.2161 0.8348 1.0452 0.083 Uiso calc R 1 . .
    H H4B 0.1275 0.8098 0.9206 0.083 Uiso calc R 1 . .
    C C15 0.3694(4) 0.5807(3) 1.1207(3) 0.0896(9) Uani d . 1 . .
    H H15A 0.3615 0.5260 1.1796 0.134 Uiso calc R 1 . .
    H H15B 0.4309 0.5519 1.0755 0.134 Uiso calc R 1 . .
    H H15C 0.2832 0.5790 1.0667 0.134 Uiso calc R 1 . .
    C C16 0.4201(2) 0.7134(3) 1.1833(2) 0.0616(7) Uani d . 1 . .
    C C17 0.4444(3) 0.7462(4) 1.3083(3) 0.0825(9) Uani d . 1 . .
    H H17 0.4277 0.6830 1.3538 0.099 Uiso calc R 1 . .
    C C18 0.4913(3) 0.8661(4) 1.3665(3) 0.0901(10) Uani d . 1 . .
    H H18 0.5050 0.8843 1.4500 0.108 Uiso calc R 1 . .
    C C19 0.5182(3) 0.9601(3) 1.3013(3) 0.0863(9) Uani d . 1 . .
    H H19 0.5513 1.0424 1.3405 0.104 Uiso calc R 1 . .
    C C20 0.4963(2) 0.9325(3) 1.1778(2) 0.0642(7) Uani d . 1 . .
    H H20 0.5155 0.9965 1.1340 0.077 Uiso calc R 1 . .
    C C21 0.44635(19) 0.8118(2) 1.1180(2) 0.0495(6) Uani d . 1 . .
    C C22 0.3093(2) 0.7819(2) 0.9244(2) 0.0484(6) Uani d . 1 . .
    C C23 0.2832(2) 0.7442(2) 0.7916(2) 0.0515(6) Uani d . 1 . .
    C C24 0.1744(3) 0.7776(3) 0.7119(2) 0.0671(7) Uani d . 1 . .
    H H24 0.1161 0.8262 0.7416 0.081 Uiso calc R 1 . .
    C C25 0.1519(3) 0.7395(3) 0.5887(3) 0.0783(8) Uani d . 1 . .
    H H25 0.0783 0.7621 0.5364 0.094 Uiso calc R 1 . .
    C C26 0.2365(3) 0.6692(3) 0.5435(3) 0.0816(9) Uani d . 1 . .
    H H26 0.2214 0.6442 0.4606 0.098 Uiso calc R 1 . .
    C C27 0.3439(3) 0.6357(3) 0.6208(3) 0.0833(9) Uani d . 1 . .
    H H27 0.4020 0.5878 0.5900 0.100 Uiso calc R 1 . .
    C C28 0.3671(3) 0.6717(3) 0.7434(2) 0.0671(7) Uani d . 1 . .
    H H28 0.4402 0.6471 0.7947 0.080 Uiso calc R 1 . .
loop_
    _atom_site_aniso_label
    _atom_site_aniso_U_11
    _atom_site_aniso_U_22
    _atom_site_aniso_U_33
    _atom_site_aniso_U_12
    _atom_site_aniso_U_13
    _atom_site_aniso_U_23
    N1 0.0370(9) 0.0696(13) 0.0553(11) 0.0099(8) 0.0100(8) 0.0120(9)
    N2 0.0402(10) 0.0939(16) 0.0826(15) 0.0198(10) 0.0210(9) 0.0325(12)
    C1 0.136(3) 0.0662(19) 0.087(2) -0.0047(19) -0.008(2) 0.0009(16)
    C2 0.0606(15) 0.0661(16) 0.0609(16) 0.0095(12) 0.0040(12) 0.0082(12)
    C3 0.097(2) 0.090(2) 0.0601(17) 0.0134(18) -0.0004(15) 0.0146(15)
    C4 0.113(3) 0.091(2) 0.085(2) 0.006(2) 0.0080(19) 0.0392(19)
    C5 0.104(2) 0.0664(18) 0.102(3) -0.0002(17) 0.011(2) 0.0254(18)
    C6 0.0624(15) 0.0669(17) 0.0694(17) 0.0030(12) 0.0100(12) 0.0065(13)
    C7 0.0348(10) 0.0583(14) 0.0591(14) 0.0068(9) 0.0100(9) 0.0097(11)
    C8 0.0341(10) 0.0521(12) 0.0541(13) 0.0056(9) 0.0086(9) 0.0012(10)
    C9 0.0395(11) 0.0524(13) 0.0521(13) 0.0010(9) 0.0099(9) 0.0036(10)
    C10 0.0629(15) 0.0667(15) 0.0732(17) 0.0202(12) 0.0252(12) 0.0186(13)
    C11 0.084(2) 0.0766(19) 0.085(2) 0.0262(15) 0.0248(16) 0.0298(16)
    C12 0.081(2) 0.083(2) 0.0711(18) 0.0027(16) 0.0123(15) 0.0273(15)
    C13 0.081(2) 0.129(3) 0.0676(18) 0.020(2) 0.0328(15) 0.0283(18)
    C14 0.0590(16) 0.111(2) 0.0723(18) 0.0303(16) 0.0254(13) 0.0215(16)
    N3 0.0377(10) 0.0634(12) 0.0546(11) 0.0068(8) 0.0148(8) 0.0084(9)
    N4 0.0381(10) 0.1089(17) 0.0584(12) 0.0166(11) 0.0105(9) 0.0006(12)
    C15 0.102(2) 0.0692(19) 0.097(2) -0.0074(16) 0.0294(18) 0.0172(16)
    C16 0.0501(13) 0.0753(17) 0.0631(16) 0.0099(12) 0.0184(11) 0.0142(13)
    C17 0.0803(19) 0.113(3) 0.0645(18) 0.0232(18) 0.0261(15) 0.0285(18)
    C18 0.091(2) 0.119(3) 0.0580(17) 0.020(2) 0.0182(16) -0.0026(19)
    C19 0.083(2) 0.092(2) 0.074(2) 0.0097(17) 0.0135(16) -0.0152(17)
    C20 0.0555(14) 0.0655(16) 0.0695(17) 0.0087(12) 0.0147(12) 0.0029(13)
    C21 0.0333(10) 0.0609(14) 0.0554(14) 0.0077(9) 0.0138(9) 0.0066(11)
    C22 0.0373(11) 0.0519(12) 0.0572(14) 0.0038(9) 0.0151(9) 0.0086(10)
    C23 0.0422(12) 0.0549(13) 0.0571(14) -0.0001(10) 0.0140(10) 0.0094(10)
    C24 0.0588(15) 0.0825(18) 0.0636(16) 0.0168(13) 0.0156(12) 0.0177(13)
    C25 0.0736(18) 0.097(2) 0.0599(17) 0.0079(16) 0.0039(14) 0.0204(15)
    C26 0.083(2) 0.100(2) 0.0561(16) -0.0026(17) 0.0186(15) 0.0018(15)
    C27 0.0714(18) 0.102(2) 0.0710(19) 0.0136(16) 0.0196(15) -0.0133(16)
    C28 0.0532(14) 0.0801(17) 0.0639(16) 0.0121(12) 0.0113(12) -0.0014(13)
_geom_special_details
;
All e.s.d.'s (except the e.s.d. in the dihedral angle between two l.s. planes)
are estimated using the full covariance matrix. The cell e.s.d.'s are taken
into account individually in the estimation of e.s.d.'s in distances, angles
and torsion angles; correlations between e.s.d.'s in cell parameters are only
used when they are defined by crystal symmetry. An approximate (isotropic)
treatment of cell e.s.d.'s is used for estimating e.s.d.'s involving l.s.
planes.
;
loop_
    _geom_bond_atom_site_label_1
    _geom_bond_atom_site_label_2
    _geom_bond_site_symmetry_2
    _geom_bond_distance
    _geom_bond_publ_flag
    N1 C8 . 1.295(3) ?
    N1 C7 . 1.417(3) ?
    N2 C8 . 1.338(3) ?
    N2 H2A . 0.8600 ?
    N2 H2B . 0.8600 ?
    C1 C2 . 1.490(4) ?
    C1 H1A . 0.9600 ?
    C1 H1B . 0.9600 ?
    C1 H1C . 0.9600 ?
    C2 C3 . 1.391(4) ?
    C2 C7 . 1.402(3) ?
    C3 C4 . 1.332(4) ?
    C3 H3 . 0.9300 ?
    C4 C5 . 1.386(5) ?
    C4 H4 . 0.9300 ?
    C5 C6 . 1.379(4) ?
    C5 H5 . 0.9300 ?
    C6 C7 . 1.369(3) ?
    C6 H6 . 0.9300 ?
    C8 C9 . 1.489(3) ?
    C9 C10 . 1.377(3) ?
    C9 C14 . 1.381(3) ?
    C10 C11 . 1.375(4) ?
    C10 H10 . 0.9300 ?
    C11 C12 . 1.359(4) ?
    C11 H11 . 0.9300 ?
    C12 C13 . 1.347(4) ?
    C12 H12 . 0.9300 ?
    C13 C14 . 1.391(4) ?
    C13 H13 . 0.9300 ?
    C14 H14 . 0.9300 ?
    N3 C22 . 1.294(3) ?
    N3 C21 . 1.421(3) ?
    N4 C22 . 1.346(3) ?
    N4 H4A . 0.8600 ?
    N4 H4B . 0.8600 ?
    C15 C16 . 1.493(4) ?
    C15 H15A . 0.9600 ?
    C15 H15B . 0.9600 ?
    C15 H15C . 0.9600 ?
    C16 C17 . 1.394(4) ?
    C16 C21 . 1.405(3) ?
    C17 C18 . 1.357(5) ?
    C17 H17 . 0.9300 ?
    C18 C19 . 1.368(5) ?
    C18 H18 . 0.9300 ?
    C19 C20 . 1.375(4) ?
    C19 H19 . 0.9300 ?
    C20 C21 . 1.374(3) ?
    C20 H20 . 0.9300 ?
    C22 C23 . 1.485(3) ?
    C23 C28 . 1.384(3) ?
    C23 C24 . 1.388(3) ?
    C24 C25 . 1.383(4) ?
    C24 H24 . 0.9300 ?
    C25 C26 . 1.359(4) ?
    C25 H25 . 0.9300 ?
    C26 C27 . 1.364(4) ?
    C26 H26 . 0.9300 ?
    C27 C28 . 1.373(4) ?
    C27 H27 . 0.9300 ?
    C28 H28 . 0.9300 ?
loop_
    _geom_angle_atom_site_label_1
    _geom_angle_atom_site_label_2
    _geom_angle_atom_site_label_3
    _geom_angle_site_symmetry_1
    _geom_angle_site_symmetry_3
    _geom_angle
    _geom_angle_publ_flag
    C8 N1 C7 . . 118.20(18) ?
    C8 N2 H2A . . 120.0 ?
    C8 N2 H2B . . 120.0 ?
    H2A N2 H2B . . 120.0 ?
    C2 C1 H1A . . 109.5 ?
    C2 C1 H1B . . 109.5 ?
    H1A C1 H1B . . 109.5 ?
    C2 C1 H1C . . 109.5 ?
    H1A C1 H1C . . 109.5 ?
    H1B C1 H1C . . 109.5 ?
    C3 C2 C7 . . 117.1(3) ?
    C3 C2 C1 . . 121.9(3) ?
    C7 C2 C1 . . 121.0(3) ?
    C4 C3 C2 . . 123.0(3) ?
    C4 C3 H3 . . 118.5 ?
    C2 C3 H3 . . 118.5 ?
    C3 C4 C5 . . 120.2(3) ?
    C3 C4 H4 . . 119.9 ?
    C5 C4 H4 . . 119.9 ?
    C6 C5 C4 . . 118.3(3) ?
    C6 C5 H5 . . 120.9 ?
    C4 C5 H5 . . 120.9 ?
    C7 C6 C5 . . 121.8(3) ?
    C7 C6 H6 . . 119.1 ?
    C5 C6 H6 . . 119.1 ?
    C6 C7 C2 . . 119.5(2) ?
    C6 C7 N1 . . 120.1(2) ?
    C2 C7 N1 . . 120.2(2) ?
    N1 C8 N2 . . 123.3(2) ?
    N1 C8 C9 . . 118.86(18) ?
    N2 C8 C9 . . 117.84(19) ?
    C10 C9 C14 . . 117.2(2) ?
    C10 C9 C8 . . 120.7(2) ?
    C14 C9 C8 . . 122.1(2) ?
    C11 C10 C9 . . 121.2(3) ?
    C11 C10 H10 . . 119.4 ?
    C9 C10 H10 . . 119.4 ?
    C12 C11 C10 . . 120.8(3) ?
    C12 C11 H11 . . 119.6 ?
    C10 C11 H11 . . 119.6 ?
    C13 C12 C11 . . 119.5(3) ?
    C13 C12 H12 . . 120.3 ?
    C11 C12 H12 . . 120.3 ?
    C12 C13 C14 . . 120.5(3) ?
    C12 C13 H13 . . 119.8 ?
    C14 C13 H13 . . 119.8 ?
    C9 C14 C13 . . 120.9(3) ?
    C9 C14 H14 . . 119.6 ?
    C13 C14 H14 . . 119.6 ?
    C22 N3 C21 . . 116.93(17) ?
    C22 N4 H4A . . 120.0 ?
    C22 N4 H4B . . 120.0 ?
    H4A N4 H4B . . 120.0 ?
    C16 C15 H15A . . 109.5 ?
    C16 C15 H15B . . 109.5 ?
    H15A C15 H15B . . 109.5 ?
    C16 C15 H15C . . 109.5 ?
    H15A C15 H15C . . 109.5 ?
    H15B C15 H15C . . 109.5 ?
    C17 C16 C21 . . 116.7(3) ?
    C17 C16 C15 . . 122.3(3) ?
    C21 C16 C15 . . 121.1(2) ?
    C18 C17 C16 . . 122.9(3) ?
    C18 C17 H17 . . 118.5 ?
    C16 C17 H17 . . 118.5 ?
    C17 C18 C19 . . 119.4(3) ?
    C17 C18 H18 . . 120.3 ?
    C19 C18 H18 . . 120.3 ?
    C18 C19 C20 . . 119.8(3) ?
    C18 C19 H19 . . 120.1 ?
    C20 C19 H19 . . 120.1 ?
    C21 C20 C19 . . 121.0(3) ?
    C21 C20 H20 . . 119.5 ?
    C19 C20 H20 . . 119.5 ?
    C20 C21 C16 . . 120.1(2) ?
    C20 C21 N3 . . 120.4(2) ?
    C16 C21 N3 . . 119.4(2) ?
    N3 C22 N4 . . 123.7(2) ?
    N3 C22 C23 . . 119.19(19) ?
    N4 C22 C23 . . 117.14(19) ?
    C28 C23 C24 . . 117.7(2) ?
    C28 C23 C22 . . 120.2(2) ?
    C24 C23 C22 . . 122.1(2) ?
    C25 C24 C23 . . 120.7(3) ?
    C25 C24 H24 . . 119.7 ?
    C23 C24 H24 . . 119.7 ?
    C26 C25 C24 . . 120.5(3) ?
    C26 C25 H25 . . 119.8 ?
    C24 C25 H25 . . 119.8 ?
    C25 C26 C27 . . 119.5(3) ?
    C25 C26 H26 . . 120.2 ?
    C27 C26 H26 . . 120.2 ?
    C26 C27 C28 . . 120.8(3) ?
    C26 C27 H27 . . 119.6 ?
    C28 C27 H27 . . 119.6 ?
    C27 C28 C23 . . 120.9(3) ?
    C27 C28 H28 . . 119.6 ?
    C23 C28 H28 . . 119.6 ?
loop_
    _geom_torsion_atom_site_label_1
    _geom_torsion_atom_site_label_2
    _geom_torsion_atom_site_label_3
    _geom_torsion_atom_site_label_4
    _geom_torsion_site_symmetry_1
    _geom_torsion_site_symmetry_2
    _geom_torsion_site_symmetry_3
    _geom_torsion_site_symmetry_4
    _geom_torsion
    _geom_torsion_publ_flag
    C7 C2 C3 C4 . . . . -1.5(5) ?
    C1 C2 C3 C4 . . . . 179.6(3) ?
    C2 C3 C4 C5 . . . . 1.5(6) ?
    C3 C4 C5 C6 . . . . -0.6(6) ?
    C4 C5 C6 C7 . . . . -0.2(5) ?
    C5 C6 C7 C2 . . . . 0.2(4) ?
    C5 C6 C7 N1 . . . . 175.4(3) ?
    C3 C2 C7 C6 . . . . 0.6(4) ?
    C1 C2 C7 C6 . . . . 179.5(3) ?
    C3 C2 C7 N1 . . . . -174.6(2) ?
    C1 C2 C7 N1 . . . . 4.3(4) ?
    C8 N1 C7 C6 . . . . 95.6(3) ?
    C8 N1 C7 C2 . . . . -89.2(3) ?
    C7 N1 C8 N2 . . . . 0.4(3) ?
    C7 N1 C8 C9 . . . . 179.91(19) ?
    N1 C8 C9 C10 . . . . -18.2(3) ?
    N2 C8 C9 C10 . . . . 161.3(2) ?
    N1 C8 C9 C14 . . . . 161.7(2) ?
    N2 C8 C9 C14 . . . . -18.8(3) ?
    C14 C9 C10 C11 . . . . 0.3(4) ?
    C8 C9 C10 C11 . . . . -179.8(2) ?
    C9 C10 C11 C12 . . . . 0.6(5) ?
    C10 C11 C12 C13 . . . . -0.3(5) ?
    C11 C12 C13 C14 . . . . -1.0(5) ?
    C10 C9 C14 C13 . . . . -1.5(4) ?
    C8 C9 C14 C13 . . . . 178.5(3) ?
    C12 C13 C14 C9 . . . . 1.9(5) ?
    C21 C16 C17 C18 . . . . -0.1(4) ?
    C15 C16 C17 C18 . . . . 179.6(3) ?
    C16 C17 C18 C19 . . . . -0.9(5) ?
    C17 C18 C19 C20 . . . . 0.7(5) ?
    C18 C19 C20 C21 . . . . 0.6(4) ?
    C19 C20 C21 C16 . . . . -1.6(3) ?
    C19 C20 C21 N3 . . . . -177.7(2) ?
    C17 C16 C21 C20 . . . . 1.4(3) ?
    C15 C16 C21 C20 . . . . -178.3(3) ?
    C17 C16 C21 N3 . . . . 177.5(2) ?
    C15 C16 C21 N3 . . . . -2.2(3) ?
    C22 N3 C21 C20 . . . . -98.8(2) ?
    C22 N3 C21 C16 . . . . 85.1(3) ?
    C21 N3 C22 N4 . . . . 4.2(3) ?
    C21 N3 C22 C23 . . . . -175.76(19) ?
    N3 C22 C23 C28 . . . . 22.1(3) ?
    N4 C22 C23 C28 . . . . -157.9(2) ?
    N3 C22 C23 C24 . . . . -159.0(2) ?
    N4 C22 C23 C24 . . . . 21.1(3) ?
    C28 C23 C24 C25 . . . . -0.1(4) ?
    C22 C23 C24 C25 . . . . -179.1(2) ?
    C23 C24 C25 C26 . . . . -0.4(4) ?
    C24 C25 C26 C27 . . . . 0.4(5) ?
    C25 C26 C27 C28 . . . . 0.2(5) ?
    C26 C27 C28 C23 . . . . -0.7(5) ?
    C24 C23 C28 C27 . . . . 0.7(4) ?
    C22 C23 C28 C27 . . . . 179.7(3) ?
loop_
    _geom_hbond_atom_site_label_D
    _geom_hbond_atom_site_label_H
    _geom_hbond_atom_site_label_A
    _geom_hbond_site_symmetry_A
    _geom_hbond_distance_DH
    _geom_hbond_distance_HA
    _geom_hbond_distance_DA
    _geom_hbond_angle_DHA
    N2 H2B N3 . 0.86 2.25 3.049(3) 155.6
    N4 H4B N1 1_455 0.86 2.24 3.016(3) 150.5
data_global
_journal_date_recd_electronic     2008-06-02
_journal_date_accepted     2008-06-11
_journal_name_full     'Acta Crystallographica, Section E'
_journal_year     2008
_journal_volume     64
_journal_issue      7
_journal_page_first     o1276
_journal_page_last     o1276
_journal_paper_category     QO
_journal_coeditor_code     CV2419
_publ_contact_author_name     'Hong-Bo Tong'
_publ_contact_author_address
;
Institute of Applied Chemistry
Shanxi University Shanxi 030006 People's Republic of China
;
_publ_contact_author_email     tong@sxu.edu.cn
_publ_contact_author_fax     '86 351 7010722'
_publ_contact_author_phone     '86 351 70107222'
_publ_section_title
;
<i>N</i>^2^-<i>o</i>-Tolylbenzamidine
;
loop_
    _publ_author_name
    _publ_author_footnote
    _publ_author_address
    'Zhang, Li-Zeng' .
;
Institute of Applied Chemistry
Shanxi University
Shanxi 030006
People's Republic of China
;
    'Tong, Hong-Bo' .
;
Institute of Applied Chemistry
Shanxi University
Shanxi 030006
People's Republic of China
;
