# Supplementary material for: N 2-o-Tolyl­benzamidine
Source: Acta Crystallogr Sect E Struct Rep Online. 2008 Jun 19;64(Pt 7):o1276. doi: 10.1107/S1600536808017625 (PMC2961687; doi:10.1107/S1600536808017625)
Supplement: Supplementary file 2 [file e-64-o1276-Isup2.hkl]

# 
# h,k,l, Fc-squared, Fo-squared, sigma(Fo-squared) and status flag 
# 
data_I
_shelx_title ' s707p in P-1' 
_shelx_refln_list_code          4 
_shelx_F_calc_maximum      126.47 
_exptl_crystal_F_000       448.00 
_reflns_d_resolution_high  0.8406 
 
loop_ 
 _symmetry_equiv_pos_as_xyz 
 'x, y, z' 
 '-x, -y, -z' 
 
_cell_length_a    10.3470 
_cell_length_b    10.6971 
_cell_length_c    11.4950 
_cell_angle_alpha  97.088 
_cell_angle_beta  103.184 
_cell_angle_gamma  95.898 
 
_shelx_F_squared_multiplier     1.000 
 
loop_ 
 _refln_index_h 
 _refln_index_k 
 _refln_index_l 
 _refln_F_squared_calc 
 _refln_F_squared_meas 
 _refln_F_squared_sigma 
 _refln_observed_status 
   1   0   0       21.25       26.84      0.99 o 
   2   0   0      705.31      712.55     20.37 o 
   3   0   0     4503.89     5661.51    158.00 o 
   4   0   0       32.72       40.11      2.08 o 
   5   0   0        0.48        0.00      0.74 o 
   6   0   0       22.03       21.82      1.91 o 
   7   0   0       18.96       15.33      1.73 o 
   8   0   0      139.89      133.24      5.87 o 
   9   0   0        9.15       12.24      2.00 o 
  10   0   0       27.50       24.09      2.58 o 
  11   0   0        2.45        2.60      0.98 o 
 -11   1   0        9.83        4.73      1.64 o 
 -10   1   0       14.92       16.51      2.44 o 
  -9   1   0        0.41       -0.72      1.19 o 
  -8   1   0       36.92       36.82      2.85 o 
  -7   1   0        4.91        2.76      1.14 o 
  -6   1   0      326.23      365.91     11.94 o 
  -5   1   0     1039.07     1327.69     38.36 o 
  -4   1   0      634.16      776.47     22.77 o 
  -3   1   0     7426.31     8761.50    244.11 o 
  -1   1   0      127.86       91.27      2.91 o 
   1   1   0       74.52       88.47      2.80 o 
   2   1   0     3536.99     4413.52    123.23 o 
   3   1   0      628.55      686.37     19.87 o 
   4   1   0      208.59      217.81      7.10 o 
   5   1   0      156.58      166.88      5.94 o 
   6   1   0        4.98        7.57      1.32 o 
   7   1   0        1.63       -0.23      0.92 o 
   8   1   0        0.22        0.45      1.12 o 
   9   1   0        0.11        0.52      1.14 o 
  10   1   0       54.23       50.60      3.67 o 
  11   1   0        7.02        8.39      1.28 o 
 -11   2   0        0.40       -0.52      1.07 o 
 -10   2   0        3.60        5.40      1.77 o 
  -9   2   0        7.01        7.26      1.84 o 
  -8   2   0      244.46      254.39      9.55 o 
  -7   2   0      323.18      346.19     11.83 o 
  -6   2   0        0.04        3.20      1.17 o 
  -5   2   0     2138.81     2609.03     74.05 o 
  -4   2   0       57.52       62.70      2.89 o 
  -3   2   0      377.07       -0.04      0.52 o 
  -2   2   0      693.24      772.97     22.21 o 
  -1   2   0      777.51      925.51     26.28 o 
   2   2   0     8874.25    10486.42    291.95 o 
   3   2   0      306.87      398.91     11.94 o 
   4   2   0       30.56       25.75      1.64 o 
   5   2   0        3.54        3.95      0.94 o 
   6   2   0        4.90        6.21      1.12 o 
   7   2   0       49.68       49.26      2.96 o 
   8   2   0      240.53      255.71      9.37 o 
   9   2   0       10.39       10.82      1.90 o 
  10   2   0        0.44       -0.83      1.16 o 
  11   2   0        7.91        8.07      1.28 o 
 -11   3   0        1.44        0.63      1.37 o 
 -10   3   0        8.80       10.09      2.22 o 
  -9   3   0       59.60       52.64      3.81 o 
  -8   3   0      320.68      309.53     11.22 o 
  -7   3   0       10.35       10.91      1.86 o 
  -6   3   0      310.05      367.00     12.25 o 
  -5   3   0      427.97      587.01     18.10 o 
  -4   3   0       15.42       21.34      4.63 o 
  -3   3   0      572.66      673.45     19.85 o 
  -2   3   0        7.05        7.37      0.96 o 
  -1   3   0      412.00      477.02      9.30 o 
   0   3   0       71.02        3.30      0.33 o 
   2   3   0        3.09        0.11      0.34 o 
   3   3   0       27.15       30.83      1.72 o 
   4   3   0       78.33       66.76      2.94 o 
   5   3   0       77.83      104.49      4.19 o 
   6   3   0       37.61       41.64      2.49 o 
   7   3   0       99.28      113.86      4.93 o 
   8   3   0        9.60       10.06      1.68 o 
   9   3   0        5.61        6.79      1.59 o 
  10   3   0       78.26       74.34      3.10 o 
  11   3   0        2.72        2.94      1.02 o 
 -11   4   0        0.00        0.20      1.43 o 
 -10   4   0        4.53        5.58      1.77 o 
  -9   4   0        2.02        2.17      1.63 o 
  -8   4   0       96.89      103.39      5.36 o 
  -7   4   0      362.77      385.85     13.24 o 
  -6   4   0        0.04       -0.42      0.94 o 
  -5   4   0       87.76       90.14      2.99 o 
  -4   4   0      790.52      933.02     19.50 o 
  -3   4   0      852.87      957.16     28.76 o 
  -2   4   0      186.56      218.72      7.19 o 
   1   4   0        1.15        0.79      0.54 o 
   2   4   0       65.99      117.01      4.50 o 
   3   4   0       30.04       32.43      1.88 o 
   4   4   0      136.65      134.72      4.95 o 
   5   4   0       24.32       27.25      1.90 o 
   6   4   0        3.13        3.58      0.98 o 
   7   4   0       18.82       18.26      1.93 o 
   8   4   0       85.82       81.57      4.19 o 
   9   4   0       23.08       21.85      2.28 o 
  10   4   0        0.00        2.02      0.89 o 
 -11   5   0       14.24        9.97      2.20 o 
 -10   5   0        9.16        8.14      2.06 o 
  -9   5   0       78.32       67.36      4.44 o 
  -8   5   0      412.49      379.93     13.55 o 
  -7   5   0        2.17        0.16      1.17 o 
  -6   5   0      104.19      101.33      4.00 o 
  -5   5   0       25.31       29.06      1.69 o 
  -4   5   0      100.36      114.41      3.43 o 
  -3   5   0        5.71        7.15      0.91 o 
  -2   5   0       19.30       18.39      1.20 o 
  -1   5   0       37.89       41.70      2.86 o 
   0   5   0     1556.96     1882.45     29.88 o 
   1   5   0      795.08     1059.07     31.06 o 
   2   5   0        4.42        2.82      1.03 o 
   3   5   0       12.32       11.32      1.50 o 
   4   5   0       15.62       12.97      1.43 o 
   5   5   0        0.02        0.34      0.70 o 
   6   5   0       37.44       42.57      2.64 o 
   7   5   0        2.70        3.58      1.14 o 
   8   5   0       29.42       33.37      2.51 o 
   9   5   0        0.04       -1.53      1.10 o 
  10   5   0       26.23       27.27      3.05 o 
 -11   6   0        2.93        1.75      1.55 o 
 -10   6   0       25.64       19.29      2.80 o 
  -9   6   0        0.42        0.92      1.39 o 
  -8   6   0        4.27        4.06      1.61 o 
  -7   6   0       69.05       66.78      2.98 o 
  -6   6   0        1.91        0.99      0.92 o 
  -5   6   0       32.47       32.78      1.86 o 
  -4   6   0       25.55       19.13      1.46 o 
  -3   6   0        0.12        0.18      0.63 o 
  -2   6   0       62.70       59.28      2.92 o 
  -1   6   0        0.13        1.43      0.59 o 
   0   6   0       27.61       25.93      1.02 o 
   1   6   0       60.04       73.63      2.28 o 
   2   6   0       95.16       98.66      2.89 o 
   3   6   0        2.76        5.01      0.98 o 
   4   6   0        2.33        1.64      1.01 o 
   5   6   0        0.04        0.51      0.78 o 
   6   6   0       48.56       44.82      2.75 o 
   7   6   0       18.51       23.46      2.58 o 
   8   6   0        0.15        1.23      1.34 o 
   9   6   0       24.25       20.75      2.73 o 
 -10   7   0       19.51       18.64      2.75 o 
  -9   7   0        6.33        9.66      2.13 o 
  -8   7   0      122.99      108.22      4.15 o 
  -7   7   0       64.67       54.82      2.77 o 
  -6   7   0       69.37       67.62      3.84 o 
  -5   7   0        6.16        6.91      1.16 o 
  -4   7   0        0.12        0.70      0.77 o 
  -3   7   0        5.00        4.89      0.96 o 
  -2   7   0        3.61        2.43      0.81 o 
  -1   7   0       82.96       89.79      3.05 o 
   0   7   0       54.58       50.57      2.24 o 
   1   7   0        0.21        0.50      0.52 o 
   2   7   0       22.66       25.55      1.42 o 
   3   7   0        8.42        8.75      1.06 o 
   4   7   0       69.09       63.64      2.40 o 
   5   7   0        0.27        1.37      1.12 o 
   6   7   0        4.53        3.88      1.39 o 
   7   7   0        2.28        2.02      1.41 o 
   8   7   0        7.54        8.33      1.95 o 
 -10   8   0        0.03       -1.28      1.28 o 
  -9   8   0        0.40       -0.36      1.14 o 
  -8   8   0        2.36        1.66      1.14 o 
  -7   8   0       10.17       11.53      1.96 o 
  -6   8   0       19.83       21.58      1.86 o 
  -5   8   0       13.49       12.89      1.47 o 
  -4   8   0        0.40        1.40      0.87 o 
  -3   8   0        1.58        0.88      0.81 o 
  -2   8   0       21.57       24.65      1.69 o 
  -1   8   0       54.97       56.76      2.48 o 
   0   8   0       20.49       16.50      1.64 o 
   1   8   0        1.17        1.02      0.62 o 
   2   8   0        2.98        2.14      0.78 o 
   3   8   0        0.61       -1.11      0.74 o 
   4   8   0        1.93        2.00      1.12 o 
   5   8   0        0.06        0.47      1.10 o 
   6   8   0       16.47       12.57      2.00 o 
   7   8   0        1.21        0.16      1.25 o 
   8   8   0        0.11        0.25      1.21 o 
  -9   9   0        0.08        0.46      1.22 o 
  -8   9   0       22.80       21.09      2.09 o 
  -7   9   0        5.94        5.33      1.36 o 
  -6   9   0        5.50        5.13      1.45 o 
  -5   9   0       35.60       31.01      2.04 o 
  -4   9   0       38.08       39.82      2.28 o 
  -3   9   0        7.42        6.62      1.18 o 
  -2   9   0       29.00       26.79      1.86 o 
  -1   9   0        7.97        6.18      1.15 o 
   0   9   0       22.00       19.17      1.62 o 
   1   9   0        2.26        3.41      1.44 o 
   3   9   0        1.58        0.94      0.94 o 
   4   9   0        6.99        5.06      1.41 o 
   5   9   0        1.64        0.78      1.12 o 
   6   9   0        3.16        2.84      1.37 o 
   7   9   0        1.27        1.16      1.43 o 
  -8  10   0       17.92       20.50      2.10 o 
  -7  10   0        1.71        1.57      1.08 o 
  -6  10   0        0.51        0.78      0.98 o 
  -5  10   0       11.61        9.93      1.45 o 
  -4  10   0       34.05       36.31      2.65 o 
  -3  10   0        0.44        2.14      0.90 o 
  -2  10   0       29.99       28.54      1.97 o 
  -1  10   0        0.71        1.21      1.25 o 
   0  10   0        0.61        1.52      1.26 o 
   1  10   0        0.04        1.05      1.23 o 
   2  10   0       16.42       12.14      2.06 o 
   4  10   0        1.24        1.84      0.96 o 
   5  10   0        0.41       -0.14      0.99 o 
  -7  11   0        0.71        2.09      1.14 o 
  -6  11   0        6.71        7.85      1.44 o 
  -5  11   0        9.80       11.44      2.98 o 
  -4  11   0        0.73        0.14      1.23 o 
  -3  11   0        1.06       -0.11      1.17 o 
  -2  11   0       10.81        7.66      1.79 o 
  -1  11   0        9.56        9.93      2.06 o 
   0  11   0        2.45        0.52      1.35 o 
   1  11   0        5.34        3.29      1.50 o 
   2  11   0        6.85        9.10      2.04 o 
   3  11   0        0.07        1.37      1.30 o 
  -5  12   0        0.06        0.33      1.21 o 
  -4  12   0       13.46       13.71      2.29 o 
  -3  12   0       13.48       15.96      2.47 o 
  -2  12   0        1.36        1.73      1.37 o 
  -1  12   0        0.91        0.14      1.43 o 
   0  12   0        2.37        2.91      1.43 o 
   1  12   0        2.07        3.02      1.53 o 
   2  12   0        1.13        1.73      1.26 o 
  -2 -12   1        0.00       -0.94      1.05 o 
  -1 -12   1        2.60        3.14      1.48 o 
   0 -12   1        4.75        8.16      1.90 o 
   1 -12   1        1.68        1.26      1.39 o 
   2 -12   1        2.69        1.21      1.23 o 
   3 -12   1        8.38       10.38      2.08 o 
   4 -12   1       13.86       13.15      2.20 o 
   5 -12   1        4.47        5.83      3.37 o 
  -3 -11   1        0.54       -0.27      1.16 o 
  -2 -11   1        0.03       -0.31      1.14 o 
  -1 -11   1        7.78        8.34      1.86 o 
   0 -11   1        8.02        6.37      1.72 o 
   1 -11   1       11.34       11.49      2.09 o 
   2 -11   1       33.15       37.69      3.04 o 
   3 -11   1       23.65       22.92      2.02 o 
   4 -11   1        0.80        1.04      1.05 o 
   5 -11   1       15.15       15.80      3.49 o 
   6 -11   1        0.53        2.42      1.54 o 
   7 -11   1       24.29       24.55      2.27 o 
  -6 -10   1        1.09        4.30      1.44 o 
  -5 -10   1        0.05       -0.09      1.03 o 
  -3 -10   1       14.75       10.29      1.95 o 
  -2 -10   1       18.89       17.79      2.33 o 
  -1 -10   1       10.54        8.05      1.66 o 
   0 -10   1      107.09       96.85      3.68 o 
   1 -10   1       33.64       33.47      2.11 o 
   2 -10   1        1.53        1.48      0.95 o 
   3 -10   1       54.58       53.42      2.68 o 
   4 -10   1       23.99       24.53      2.48 o 
   5 -10   1        4.02        6.81      1.31 o 
   6 -10   1        0.28        0.25      0.95 o 
   7 -10   1        1.35        1.00      1.09 o 
   8 -10   1        8.78       10.66      1.73 o 
  -7  -9   1        1.54        1.39      1.26 o 
  -6  -9   1        2.21        3.72      1.46 o 
  -5  -9   1        8.61        6.56      1.55 o 
  -4  -9   1        6.94        5.04      1.34 o 
  -3  -9   1        4.49        3.61      1.10 o 
  -2  -9   1       71.14       69.09      4.42 o 
  -1  -9   1        0.00        0.43      1.36 o 
   0  -9   1       31.31       28.73      2.10 o 
   1  -9   1        0.69        1.31      0.93 o 
   2  -9   1       22.29       24.30      1.77 o 
   3  -9   1       72.37       74.29      3.09 o 
   4  -9   1       20.78       21.67      1.82 o 
   5  -9   1        0.72        0.62      0.93 o 
   6  -9   1        1.32        1.91      1.08 o 
   7  -9   1       30.95       31.64      2.35 o 
   8  -9   1        0.28       -0.51      1.01 o 
   9  -9   1        1.72        4.10      1.79 o 
  -8  -8   1        0.99        2.09      1.46 o 
  -7  -8   1        2.24        3.12      1.50 o 
  -4  -8   1        4.17        2.84      2.00 o 
  -3  -8   1       33.46       28.04      2.71 o 
  -2  -8   1       33.61       31.35      2.84 o 
  -1  -8   1        1.38        1.32      0.56 o 
   0  -8   1      461.71      497.21     11.47 o 
   1  -8   1       74.52       72.67      2.85 o 
   2  -8   1       21.85       20.64      2.01 o 
   3  -8   1        8.96        6.78      1.46 o 
   4  -8   1        6.72        6.23      1.14 o 
   5  -8   1        9.81       11.10      1.43 o 
   6  -8   1      112.54      114.06      4.15 o 
   7  -8   1        6.98       10.16      1.52 o 
   8  -8   1       31.11       27.20      2.26 o 
   9  -8   1       13.12        8.54      2.17 o 
  10  -8   1        0.00       -0.67      1.19 o 
  -9  -7   1        0.54        1.95      1.48 o 
  -6  -7   1        0.45        1.14      0.96 o 
  -5  -7   1        2.51        4.06      1.37 o 
  -4  -7   1      135.05      138.28      5.78 o 
  -3  -7   1      105.10      107.94      5.17 o 
  -2  -7   1       51.60       56.33      3.58 o 
  -1  -7   1       39.95       29.27      3.16 o 
   0  -7   1       29.66       30.25      1.13 o 
   1  -7   1        0.00       -0.64      0.56 o 
   2  -7   1        5.88        5.06      0.93 o 
   3  -7   1        2.81        3.82      0.90 o 
   4  -7   1       25.18       23.57      1.61 o 
   5  -7   1       42.43       40.16      2.19 o 
   6  -7   1        9.37        9.65      1.42 o 
   7  -7   1       33.41       34.28      2.26 o 
   8  -7   1       37.62       33.93      3.27 o 
   9  -7   1        0.10       -0.65      0.99 o 
  10  -7   1        8.79       10.56      2.40 o 
  -8  -6   1        4.93        5.15      1.34 o 
  -7  -6   1       11.12       11.88      1.72 o 
  -6  -6   1      117.73      113.14      4.98 o 
  -5  -6   1       20.99       19.14      1.86 o 
  -4  -6   1       72.79       56.76      3.23 o 
  -3  -6   1        5.76        4.88      1.30 o 
  -2  -6   1       53.09       57.01      3.32 o 
  -1  -6   1      293.11      340.36     11.61 o 
   0  -6   1       28.01       23.59      2.12 o 
   1  -6   1       74.51       89.52      2.50 o 
   2  -6   1      148.43      180.98      4.80 o 
   3  -6   1       23.08       25.52      1.54 o 
   4  -6   1        1.50        0.28      0.71 o 
   5  -6   1        3.76        2.87      0.91 o 
   6  -6   1      111.04      107.00      3.78 o 
   7  -6   1        3.61        3.63      1.61 o 
   8  -6   1      177.07      155.45      7.30 o 
   9  -6   1        0.15        0.76      1.26 o 
  10  -6   1        2.41        2.26      1.64 o 
  11  -6   1        2.84        3.76      1.81 o 
 -10  -5   1        1.61        4.50      1.30 o 
  -9  -5   1        0.02       -0.34      0.87 o 
  -8  -5   1      153.61      152.13      6.43 o 
  -7  -5   1        1.61        1.12      1.01 o 
  -6  -5   1       15.50       17.48      1.82 o 
  -5  -5   1        3.01        3.81      1.03 o 
  -4  -5   1      342.52      394.72     12.53 o 
  -3  -5   1       59.17       94.70      4.30 o 
  -2  -5   1      445.77      429.05     13.76 o 
  -1  -5   1       77.67      118.97      5.04 o 
   1  -5   1       32.76       46.95      1.82 o 
   2  -5   1       54.94       58.86      2.10 o 
   3  -5   1       10.08       13.89      1.37 o 
   4  -5   1       49.71       55.83      2.26 o 
   5  -5   1        0.00       -0.16      0.74 o 
   6  -5   1        2.42        2.18      0.92 o 
   7  -5   1        8.40        7.78      1.81 o 
   8  -5   1      131.39      110.09      5.73 o 
   9  -5   1        2.67        3.21      1.73 o 
  10  -5   1       42.19       38.03      3.56 o 
  11  -5   1       16.91       10.35      2.35 o 
 -10  -4   1       20.00       21.02      2.53 o 
  -9  -4   1        0.29        1.19      1.14 o 
  -8  -4   1        8.66        6.19      1.52 o 
  -7  -4   1        3.83        5.27      1.25 o 
  -6  -4   1        2.51        1.93      0.94 o 
  -5  -4   1       43.31       52.88      2.78 o 
  -4  -4   1      303.07      323.65     10.38 o 
  -3  -4   1     1424.46     1786.19     36.12 o 
  -2  -4   1       27.99       25.81      2.00 o 
   0  -4   1        3.22        1.42      1.26 o 
   1  -4   1       73.22       90.15      3.43 o 
   2  -4   1       39.86       44.93      1.69 o 
   3  -4   1        3.20       17.22      4.23 o 
   4  -4   1      246.69      317.17      5.56 o 
   5  -4   1       38.81       38.42      1.22 o 
   6  -4   1      102.41       95.28      4.71 o 
   7  -4   1        0.19        0.52      1.26 o 
   8  -4   1       23.80       17.90      2.38 o 
   9  -4   1       63.84       53.02      3.90 o 
  10  -4   1        0.46       -1.57      1.05 o 
  11  -4   1        4.74        5.54      1.93 o 
 -11  -3   1       17.64       19.31      2.55 o 
 -10  -3   1      118.86      118.23      5.91 o 
  -9  -3   1        2.17        1.64      1.21 o 
  -8  -3   1       37.72       30.43      2.49 o 
  -7  -3   1        1.45        2.31      1.05 o 
  -6  -3   1       14.95       12.10      1.46 o 
  -5  -3   1       28.33       40.99      2.35 o 
  -4  -3   1       13.15       15.08      1.41 o 
  -3  -3   1       13.12       17.48      1.41 o 
  -1  -3   1      266.62       -0.16      0.36 o 
   1  -3   1        0.79        1.21      1.29 o 
   3  -3   1      141.74      135.02      2.56 o 
   4  -3   1       46.58       57.43      1.74 o 
   5  -3   1      487.58      618.11     12.46 o 
   6  -3   1      106.79      121.41      3.26 o 
   7  -3   1       37.50       33.90      1.57 o 
   8  -3   1        0.79       -0.25      1.25 o 
   9  -3   1        0.06       -0.65      1.17 o 
  10  -3   1       21.03       16.92      2.56 o 
  11  -3   1        0.71        1.34      1.39 o 
 -11  -2   1       10.82        9.41      1.93 o 
 -10  -2   1        1.72        2.51      1.50 o 
  -9  -2   1        4.34        3.40      1.37 o 
  -8  -2   1       59.62       50.91      3.23 o 
  -7  -2   1        2.37        3.07      1.07 o 
  -6  -2   1      105.45      130.68      5.17 o 
  -5  -2   1       12.56       14.05      1.37 o 
  -4  -2   1      103.90       92.44      3.65 o 
  -3  -2   1      214.01      249.78      7.86 o 
  -2  -2   1      577.13        1.28      0.38 o 
   0  -2   1      512.61      584.90     16.67 o 
   1  -2   1       40.73       42.89      1.81 o 
   4  -2   1       38.67       40.13      1.38 o 
   5  -2   1       83.91       74.37      2.21 o 
   6  -2   1      283.74      320.15      7.12 o 
   7  -2   1       10.76       11.15      1.07 o 
   8  -2   1        8.26        9.09      1.09 o 
   9  -2   1       16.71       17.20      1.36 o 
  10  -2   1        1.90        2.02      1.41 o 
  11  -2   1        1.38       -0.04      1.30 o 
 -11  -1   1       24.92       23.26      2.78 o 
 -10  -1   1      100.09       93.06      5.08 o 
  -9  -1   1       22.31       24.34      2.53 o 
  -8  -1   1       46.84       47.78      3.11 o 
  -7  -1   1        1.13        2.71      1.08 o 
  -6  -1   1       24.85       31.93      2.19 o 
  -5  -1   1        4.06        6.66      1.08 o 
  -4  -1   1      533.95      540.07     16.09 o 
  -3  -1   1     1150.66     1332.53     37.86 o 
  -2  -1   1     4609.76     5560.65    155.12 o 
  -1  -1   1     1698.97        0.18      0.18 o 
   2  -1   1     6255.17     7561.50    210.82 o 
   4  -1   1      141.87      180.26      6.27 o 
   5  -1   1      423.39      490.22     15.21 o 
   6  -1   1       58.03       61.89      3.32 o 
   7  -1   1        4.47        4.82      0.83 o 
   8  -1   1        2.01        2.58      0.81 o 
   9  -1   1       38.77       40.99      2.05 o 
  10  -1   1        2.48        1.53      0.87 o 
  11  -1   1        0.88        0.49      1.28 o 
 -12   0   1        0.59        1.14      1.10 o 
 -11   0   1        0.74        2.28      1.46 o 
 -10   0   1       50.32       44.97      3.50 o 
  -9   0   1       10.79       10.53      1.91 o 
  -8   0   1      293.20      308.06     10.84 o 
  -7   0   1        1.00        0.60      0.99 o 
  -6   0   1      364.07      412.82     13.15 o 
  -5   0   1        3.61        2.55      0.85 o 
  -4   0   1      224.90      237.59      7.68 o 
  -3   0   1     3870.43     4775.71    133.38 o 
  -1   0   1       18.92       -0.07      0.11 o 
   0   0   1     3217.19       -0.09      0.07 o 
   1   0   1        0.56        0.41      0.11 o 
   4   0   1       44.72       57.83      2.67 o 
   5   0   1       47.62       50.82      2.69 o 
   6   0   1       12.06       12.77      1.57 o 
   7   0   1       70.80       79.45      2.67 o 
   8   0   1       55.40       52.45      2.22 o 
   9   0   1       67.44       66.68      2.68 o 
  10   0   1        3.37        2.89      0.90 o 
  11   0   1        0.01        0.87      0.88 o 
 -12   1   1        0.42        1.30      1.32 o 
 -11   1   1       11.56        9.84      2.09 o 
 -10   1   1       24.40       17.75      2.44 o 
  -9   1   1      154.72      158.88      6.90 o 
  -8   1   1       21.79       14.28      1.95 o 
  -7   1   1       20.09       22.81      2.17 o 
  -6   1   1      320.34      374.04     12.12 o 
  -5   1   1      185.60      209.58      7.24 o 
  -3   1   1      721.27        0.03      0.30 o 
  -2   1   1    15993.76    18059.01    459.07 o 
   0   1   1      587.00      646.04     16.76 o 
   1   1   1     8422.92    10019.58    188.92 o 
   3   1   1      742.93      944.65     27.06 o 
   4   1   1      109.48      131.22      4.71 o 
   5   1   1      132.59      182.58      6.45 o 
   6   1   1      159.57      192.75      7.01 o 
   7   1   1        1.98        1.83      0.75 o 
   8   1   1        5.64        3.74      0.92 o 
   9   1   1        9.06        9.48      1.22 o 
  10   1   1        1.34        1.10      0.86 o 
  11   1   1        4.85        6.19      1.17 o 
 -12   2   1        0.45       -0.49      1.10 o 
 -11   2   1       10.67        9.12      2.08 o 
 -10   2   1      148.58      138.71      6.70 o 
  -9   2   1       31.95       35.99      3.12 o 
  -8   2   1      407.78      440.94     14.70 o 
  -7   2   1      498.96      570.65     17.97 o 
  -6   2   1        3.95        6.88      1.23 o 
  -5   2   1      986.41     1080.20     31.53 o 
   1   2   1     2360.80     2872.52     54.18 o 
   2   2   1      393.81      367.10      7.40 o 
   4   2   1       73.49       81.37      3.25 o 
   5   2   1      142.43      161.66      5.80 o 
   6   2   1       65.38       67.76      3.38 o 
   7   2   1        4.64        5.40      0.97 o 
   8   2   1       98.62      104.22      3.43 o 
   9   2   1       21.70       21.18      1.66 o 
  10   2   1        1.01        0.89      0.82 o 
  11   2   1        1.21        2.87      1.03 o 
 -12   3   1        4.02        7.62      2.08 o 
 -11   3   1        0.13        1.19      1.35 o 
 -10   3   1       52.39       47.82      3.79 o 
  -9   3   1      486.21      520.13     17.41 o 
  -8   3   1      160.76      171.98      7.15 o 
  -7   3   1      123.52      117.60      5.31 o 
  -6   3   1       93.38      111.41      4.88 o 
  -5   3   1        4.12        7.10      0.96 o 
  -4   3   1      355.04      427.24     11.37 o 
  -3   3   1        0.47        0.02      0.30 o 
  -1   3   1       29.59       25.16      1.06 o 
   0   3   1        6.40        7.66      0.70 o 
   1   3   1     3481.10     4172.64    106.40 o 
   2   3   1     1257.22     1504.32     28.77 o 
   3   3   1       74.71       73.79      2.09 o 
   4   3   1       18.97       25.34      1.21 o 
   5   3   1      508.70      629.13     12.93 o 
   6   3   1      133.15      157.98      4.21 o 
   7   3   1        9.10       11.01      1.17 o 
   8   3   1        1.29        0.87      0.79 o 
   9   3   1       29.29       29.74      1.84 o 
  10   3   1        2.36        3.65      1.52 o 
 -11   4   1       47.70       32.94      3.36 o 
 -10   4   1      115.38       99.31      5.60 o 
  -9   4   1        0.74        1.23      1.44 o 
  -8   4   1      140.92      147.72      6.61 o 
  -7   4   1        1.71        1.50      1.17 o 
  -6   4   1      201.43      207.43     10.91 o 
  -5   4   1       31.68       44.48      2.84 o 
  -4   4   1       35.84       37.05      1.64 o 
  -3   4   1       66.93       66.71      1.55 o 
  -2   4   1      520.43      627.29     12.28 o 
  -1   4   1        0.12        0.79      0.50 o 
   0   4   1     1480.92     1975.06     37.59 o 
   1   4   1      468.56      527.80     10.57 o 
   2   4   1      112.90       99.59      2.58 o 
   3   4   1     1254.81     1630.84     31.41 o 
   4   4   1      282.25      311.82      6.88 o 
   5   4   1       71.77       68.09      2.30 o 
   6   4   1       36.02       28.33      1.53 o 
   7   4   1        4.62        4.72      0.92 o 
   8   4   1        3.59        6.16      1.03 o 
   9   4   1        2.28        1.70      1.37 o 
  10   4   1       15.47       16.69      2.46 o 
 -11   5   1        3.20        1.30      1.50 o 
 -10   5   1        0.41        0.45      1.32 o 
  -9   5   1       85.45       94.99      5.29 o 
  -8   5   1       25.80       26.55      2.67 o 
  -7   5   1       34.24       31.44      2.03 o 
  -6   5   1        0.00       -0.84      0.64 o 
  -5   5   1       99.64      115.02      3.56 o 
  -4   5   1      295.28      358.81      8.26 o 
  -3   5   1       20.42       22.39      0.83 o 
  -2   5   1      970.51     1343.17     21.45 o 
  -1   5   1        6.38        6.55      0.55 o 
   0   5   1     2110.19     2479.02     47.13 o 
   1   5   1      328.80      458.54     10.76 o 
   2   5   1       54.65       72.02      3.79 o 
   3   5   1       79.46       63.42      2.04 o 
   4   5   1       70.79       76.71      2.41 o 
   5   5   1        0.55        1.90      0.63 o 
   6   5   1       75.00       86.40      2.88 o 
   7   5   1       29.17       25.72      2.46 o 
   8   5   1        4.10        2.98      1.37 o 
   9   5   1       46.83       45.72      3.47 o 
 -11   6   1        1.41       -1.54      1.03 o 
 -10   6   1       12.40       10.53      2.19 o 
  -9   6   1        3.35        2.04      1.46 o 
  -8   6   1        6.90        8.55      1.41 o 
  -7   6   1        0.00        0.28      0.88 o 
  -6   6   1       15.54       15.04      1.46 o 
  -5   6   1      108.33      116.88      3.70 o 
  -4   6   1      218.32      267.93      6.77 o 
  -3   6   1        0.29        1.12      0.72 o 
  -2   6   1      956.27     1188.06     19.19 o 
  -1   6   1       70.58       74.39      2.09 o 
   0   6   1      206.46      254.49      4.76 o 
   1   6   1        3.81        4.56      0.70 o 
   2   6   1        0.54        0.17      0.50 o 
   3   6   1        0.23        0.33      0.66 o 
   4   6   1      140.35      135.00      3.65 o 
   5   6   1       96.15       98.42      4.48 o 
   6   6   1        0.88        1.26      1.23 o 
   7   6   1        6.95        4.66      1.53 o 
   8   6   1        7.51        8.07      1.93 o 
   9   6   1       19.28       20.08      2.73 o 
 -10   7   1        7.09        8.67      2.08 o 
  -9   7   1       15.67       18.98      2.60 o 
  -8   7   1       44.02       40.10      2.72 o 
  -7   7   1        1.46       -0.01      0.88 o 
  -6   7   1        0.38        1.25      2.20 o 
  -5   7   1       20.70       19.70      1.60 o 
  -4   7   1       98.57      112.91      3.68 o 
  -3   7   1        7.63        8.21      1.11 o 
  -2   7   1      192.92      210.70      6.39 o 
  -1   7   1        3.24        3.01      0.50 o 
   0   7   1       42.94       35.17      1.32 o 
   1   7   1        0.86        1.58      0.59 o 
   2   7   1       27.49       26.10      1.88 o 
   3   7   1        5.26        6.23      1.26 o 
   4   7   1       34.23       30.74      2.37 o 
   5   7   1        0.76        0.83      1.08 o 
   6   7   1        2.59        2.22      1.37 o 
   7   7   1       24.10       20.23      2.51 o 
   8   7   1        8.59       10.09      2.08 o 
 -10   8   1        7.58        7.60      2.00 o 
  -9   8   1        0.42       -0.35      0.91 o 
  -8   8   1        5.95        4.19      1.32 o 
  -7   8   1        3.57        3.83      1.15 o 
  -6   8   1       21.80       22.43      1.87 o 
  -5   8   1        5.06        4.97      1.10 o 
  -4   8   1        3.63        4.94      1.07 o 
  -3   8   1       13.42       15.24      1.45 o 
  -2   8   1        0.00       -0.51      0.70 o 
  -1   8   1        0.08        0.42      0.70 o 
   0   8   1        6.05        7.93      1.57 o 
   1   8   1        7.69        8.11      1.14 o 
   2   8   1        3.47        2.84      0.99 o 
   3   8   1        0.21        3.81      1.17 o 
   4   8   1        0.83        0.22      1.03 o 
   5   8   1        7.01        7.24      1.61 o 
   6   8   1        0.82        2.26      1.30 o 
   7   8   1        0.75       -0.14      1.34 o 
  -9   9   1        0.63        1.01      1.09 o 
  -8   9   1       35.42       32.90      5.63 o 
  -7   9   1        4.99        5.09      2.84 o 
  -6   9   1        0.03        0.46      0.88 o 
  -5   9   1        3.47        4.53      1.08 o 
  -4   9   1        6.70        7.33      1.25 o 
  -3   9   1        7.88        5.73      1.09 o 
  -2   9   1       19.72       20.88      2.42 o 
  -1   9   1        0.14        0.45      1.21 o 
   0   9   1       27.11       20.32      2.33 o 
   1   9   1        3.62        3.86      1.44 o 
   2   9   1        2.42        3.86      1.03 o 
   3   9   1        0.78        1.21      0.96 o 
   4   9   1        1.15        1.12      1.05 o 
   5   9   1        0.16        0.40      1.01 o 
   6   9   1        0.11        0.85      1.01 o 
  -8  10   1        3.24        3.11      1.21 o 
  -7  10   1        1.35        1.17      1.00 o 
  -6  10   1        3.01        4.02      1.13 o 
  -5  10   1        3.84        3.68      1.10 o 
  -4  10   1        1.08        1.72      1.39 o 
  -3  10   1        2.85        2.06      1.35 o 
  -2  10   1        0.08       -1.10      1.14 o 
  -1  10   1        2.40        2.56      1.39 o 
   0  10   1        1.85        2.04      1.37 o 
   1  10   1        0.05        0.65      1.21 o 
   2  10   1        0.09        0.52      1.25 o 
   4  10   1        0.83        3.36      1.14 o 
   5  10   1        5.56        5.62      1.35 o 
  -7  11   1        0.60       -1.87      1.25 o 
  -6  11   1        4.04        0.67      1.55 o 
  -5  11   1        0.01       -0.45      1.32 o 
  -4  11   1        3.44        3.86      1.81 o 
  -3  11   1        0.26        2.76      1.46 o 
  -2  11   1        0.63        1.93      1.43 o 
  -1  11   1        1.05        1.32      1.32 o 
   0  11   1        0.59        0.60      1.30 o 
   1  11   1        0.90        1.79      1.39 o 
   2  11   1        1.02        0.96      1.26 o 
   3  11   1        0.04        0.90      1.53 o 
  -5  12   1        2.40        1.52      1.63 o 
  -4  12   1        6.54        5.18      1.86 o 
  -3  12   1        1.75        1.16      1.34 o 
  -2  12   1        0.36        1.28      1.50 o 
  -1  12   1        2.35        1.59      1.43 o 
   0  12   1        4.04        3.92      1.57 o 
   1  12   1        0.01        0.51      1.30 o 
   0 -12   2       27.73       26.89      2.73 o 
   1 -12   2        1.58        3.47      1.46 o 
   2 -12   2        0.60        2.48      1.05 o 
   3 -12   2        1.28        2.20      1.58 o 
   4 -12   2        2.07        4.55      1.37 o 
   5 -12   2        0.37        1.88      1.22 o 
  -2 -11   2        3.75        4.14      1.37 o 
  -1 -11   2        9.98        9.50      1.86 o 
   0 -11   2       11.37       11.67      2.36 o 
   1 -11   2       10.58       12.90      1.56 o 
   2 -11   2       38.03       42.88      3.20 o 
   3 -11   2        3.65        2.78      1.20 o 
   4 -11   2       17.81       18.53      1.87 o 
   5 -11   2       21.01       23.13      2.10 o 
   6 -11   2       22.82       26.50      2.32 o 
  -6 -10   2        3.74        4.42      1.55 o 
  -5 -10   2        4.00        6.99      1.63 o 
  -3 -10   2        1.73        3.70      1.41 o 
  -2 -10   2        0.00        0.90      1.19 o 
  -1 -10   2        0.01        0.41      0.85 o 
   0 -10   2       36.84       40.69      2.32 o 
   1 -10   2       66.78       58.95      2.79 o 
   2 -10   2        0.62        1.02      1.14 o 
   3 -10   2      111.38      125.88      4.41 o 
   4 -10   2       13.51       14.94      1.68 o 
   5 -10   2       87.80       86.66      3.66 o 
   6 -10   2       22.04       21.93      2.47 o 
   7 -10   2       10.39       11.00      1.71 o 
   8 -10   2        0.31        0.32      1.07 o 
  -5  -9   2       14.31       11.11      2.62 o 
  -4  -9   2        4.63        6.32      1.79 o 
  -3  -9   2        0.16        0.65      1.39 o 
  -2  -9   2      128.43      117.96      4.01 o 
  -1  -9   2      120.99      101.84      3.62 o 
   0  -9   2       14.22       16.12      1.57 o 
   1  -9   2       57.35       57.61      2.63 o 
   2  -9   2        4.90        3.52      1.07 o 
   3  -9   2        5.76        4.79      1.13 o 
   4  -9   2       27.63       27.34      1.95 o 
   5  -9   2       12.87       12.52      1.57 o 
   6  -9   2        5.01        4.24      1.29 o 
   7  -9   2       69.45       69.05      5.11 o 
   8  -9   2        5.89        5.18      1.91 o 
   9  -9   2        0.94        1.72      1.43 o 
  -6  -8   2       22.11       27.43      2.65 o 
  -5  -8   2       37.71       34.98      3.00 o 
  -4  -8   2       39.56       35.25      3.21 o 
  -3  -8   2        0.12        0.13      1.28 o 
  -2  -8   2      232.45      215.14     16.32 o 
  -1  -8   2       32.05       29.35      1.79 o 
   0  -8   2       24.96       27.35      1.74 o 
   1  -8   2       40.36       38.77      2.03 o 
   2  -8   2       21.07       19.25      1.53 o 
   3  -8   2        9.52        9.32      1.24 o 
   4  -8   2        5.59        6.42      1.18 o 
   5  -8   2       36.97       33.10      2.18 o 
   6  -8   2        7.64        7.74      2.07 o 
   7  -8   2       11.27        8.96      1.52 o 
   8  -8   2        6.75        4.59      1.82 o 
   9  -8   2       42.36       39.69      3.83 o 
  -8  -7   2       14.74       13.33      1.90 o 
  -7  -7   2       20.03       16.83      2.11 o 
  -6  -7   2       70.57       64.36      3.72 o 
  -5  -7   2       25.86       27.67      2.53 o 
  -4  -7   2       12.98       15.39      2.29 o 
  -3  -7   2       59.53       52.39      3.56 o 
  -2  -7   2      115.18      123.81      5.87 o 
  -1  -7   2       50.07       44.78      2.04 o 
   0  -7   2       28.43       34.37      1.77 o 
   1  -7   2        4.67        6.46      0.98 o 
   2  -7   2       17.18       16.80      1.94 o 
   3  -7   2        0.56        0.59      0.71 o 
   4  -7   2        0.36        1.11      0.83 o 
   5  -7   2       33.45       28.25      1.93 o 
   6  -7   2       75.74       72.38      3.15 o 
   7  -7   2       26.11       23.57      2.94 o 
   8  -7   2        3.41        5.62      1.91 o 
   9  -7   2        0.02       -0.38      1.30 o 
  10  -7   2        0.71        0.27      1.44 o 
 -10  -6   2       31.13       36.95      2.94 o 
  -9  -6   2        8.35        6.54      1.59 o 
  -8  -6   2        1.74        2.20      1.23 o 
  -7  -6   2       17.73       18.82      2.06 o 
  -6  -6   2      103.74      115.02      5.17 o 
  -5  -6   2       29.18       28.28      2.35 o 
  -4  -6   2       24.06       29.81      3.37 o 
  -3  -6   2        0.76        0.79      1.12 o 
  -2  -6   2      485.23      503.68     16.40 o 
  -1  -6   2      149.51      133.68      3.79 o 
   0  -6   2      223.51      231.57      5.77 o 
   1  -6   2        9.01        6.62      0.88 o 
   2  -6   2       73.85       81.97      2.77 o 
   3  -6   2        2.43        3.31      0.85 o 
   4  -6   2        5.84        5.67      1.05 o 
   5  -6   2      181.14      186.44      5.34 o 
   6  -6   2        3.90        4.10      1.59 o 
   7  -6   2        0.20       -0.52      1.23 o 
   8  -6   2        4.87        3.02      1.63 o 
   9  -6   2       22.15       24.89      3.18 o 
  10  -6   2        2.65        2.73      1.75 o 
 -10  -5   2        0.11        1.03      1.07 o 
  -9  -5   2       14.30       16.16      2.13 o 
  -8  -5   2      141.46      137.48      6.07 o 
  -7  -5   2        0.03        1.46      1.12 o 
  -6  -5   2       43.85       42.13      2.73 o 
  -5  -5   2       21.60       27.61      2.15 o 
  -4  -5   2      200.23      224.41      7.95 o 
  -3  -5   2      584.85      586.58     18.42 o 
  -2  -5   2      382.09      403.35     13.26 o 
  -1  -5   2      345.42      396.19      8.85 o 
   0  -5   2      171.08      206.36      5.09 o 
   1  -5   2      150.17      163.85      4.27 o 
   2  -5   2        8.90       10.83      1.00 o 
   3  -5   2       28.46       32.13      1.64 o 
   4  -5   2       76.94       71.84      2.67 o 
   5  -5   2        3.41        4.54      1.02 o 
   6  -5   2       57.25       58.53      3.81 o 
   7  -5   2        0.56        0.16      1.28 o 
   8  -5   2        3.10        3.02      1.50 o 
   9  -5   2       24.81       22.21      2.91 o 
  10  -5   2       11.67        8.65      2.20 o 
  11  -5   2        7.85        7.82      2.09 o 
 -11  -4   2        3.11        3.27      1.44 o 
 -10  -4   2       51.10       48.83      3.54 o 
  -9  -4   2        2.66        0.87      1.25 o 
  -8  -4   2        0.01        0.88      1.01 o 
  -7  -4   2       36.48       44.43      2.89 o 
  -6  -4   2      152.05      169.01      6.48 o 
  -5  -4   2      332.65      362.97     11.76 o 
  -4  -4   2      263.87      315.07     10.28 o 
  -3  -4   2      304.20      361.79     11.88 o 
  -2  -4   2     1007.61      927.82     27.54 o 
  -1  -4   2      190.69      177.19      6.57 o 
   0  -4   2      309.08      326.41      9.86 o 
   1  -4   2      256.70      239.70      4.28 o 
   2  -4   2       67.61       81.73      1.78 o 
   3  -4   2       68.27       59.94      1.64 o 
   4  -4   2      122.73      124.48      2.59 o 
   5  -4   2       13.86       12.70      0.80 o 
   6  -4   2        6.43        8.74      1.72 o 
   7  -4   2       10.54       11.30      2.04 o 
   8  -4   2       21.42       19.58      2.49 o 
   9  -4   2       15.10       13.29      2.33 o 
  10  -4   2        0.02       -1.03      0.92 o 
  11  -4   2        3.00        3.00      1.81 o 
 -11  -3   2        0.54        0.83      1.25 o 
 -10  -3   2      129.72      138.26      6.50 o 
  -9  -3   2        1.40        1.41      1.17 o 
  -8  -3   2       85.63       79.73      4.19 o 
  -7  -3   2       96.81      110.41      4.89 o 
  -6  -3   2       23.06       28.35      2.13 o 
  -5  -3   2       24.60       21.74      1.72 o 
  -4  -3   2       94.29      107.94      4.30 o 
  -3  -3   2      930.27     1176.90     33.90 o 
  -1  -3   2      972.85        0.27      0.60 o 
   2  -3   2       62.47       63.49      1.43 o 
   3  -3   2      483.24      560.16     11.20 o 
   4  -3   2       14.29       16.92      0.91 o 
   5  -3   2       23.98       29.80      1.29 o 
   6  -3   2        0.16        0.40      0.51 o 
   7  -3   2       80.42       87.87      2.81 o 
   8  -3   2       35.92       28.51      2.76 o 
   9  -3   2       19.34       17.99      2.49 o 
  10  -3   2       32.01       28.12      3.00 o 
  11  -3   2       12.00       13.06      2.47 o 
 -11  -2   2        0.20        0.29      1.12 o 
 -10  -2   2        0.89        1.81      1.44 o 
  -9  -2   2        2.32        2.67      1.32 o 
  -8  -2   2       44.54       42.46      2.94 o 
  -7  -2   2        0.94        1.14      0.94 o 
  -6  -2   2        7.36        6.79      1.21 o 
  -5  -2   2       15.20       20.01      1.64 o 
  -4  -2   2       29.80       35.70      2.06 o 
  -3  -2   2      898.44      943.01     27.24 o 
  -2  -2   2     2973.05       -0.31      0.49 o 
  -1  -2   2      300.00        0.22      0.19 o 
   1  -2   2        1.15        1.49      1.58 o 
   3  -2   2      578.90      725.63     14.27 o 
   4  -2   2        6.61        9.04      0.75 o 
   5  -2   2       24.51       31.55      1.38 o 
   6  -2   2        5.89        5.18      0.77 o 
   7  -2   2        0.97        1.52      0.71 o 
   8  -2   2       12.86       16.59      1.36 o 
   9  -2   2       14.31       14.36      2.29 o 
  10  -2   2        0.99       -0.31      1.16 o 
  11  -2   2        0.75        0.33      1.39 o 
 -12  -1   2       15.82       11.41      2.17 o 
 -11  -1   2       13.53       12.55      2.20 o 
 -10  -1   2      360.88      377.69     13.49 o 
  -9  -1   2        8.68        9.26      1.88 o 
  -8  -1   2      186.83      206.16      7.91 o 
  -7  -1   2        0.28        2.00      1.01 o 
  -6  -1   2       11.80       10.93      1.37 o 
  -5  -1   2       95.00       75.83      3.36 o 
  -4  -1   2        9.56       11.41      1.10 o 
  -3  -1   2      243.84      217.24      6.94 o 
  -2  -1   2      270.48        0.89      0.21 o 
   3  -1   2      743.71      940.81     27.31 o 
   4  -1   2       15.07       13.79      0.91 o 
   5  -1   2     1020.46     1352.99     26.33 o 
   6  -1   2        1.38        0.61      0.57 o 
   7  -1   2       33.86       40.15      1.83 o 
   8  -1   2        0.57        2.38      0.86 o 
   9  -1   2       15.39       17.01      1.51 o 
  10  -1   2        3.14        3.98      0.97 o 
  11  -1   2        0.13        0.13      1.14 o 
 -12   0   2       14.33       13.17      2.37 o 
 -11   0   2       13.00       14.50      2.37 o 
 -10   0   2        4.63        5.15      1.79 o 
  -9   0   2        0.32       -0.54      1.14 o 
  -8   0   2      331.68      328.42     11.40 o 
  -7   0   2        4.90        6.43      1.34 o 
  -6   0   2       26.93       30.93      2.17 o 
  -5   0   2       63.12       64.11      3.02 o 
  -2   0   2     4876.59       15.71      0.83 o 
  -1   0   2        7.39        7.65      0.57 o 
   3   0   2      825.58     1049.80     30.14 o 
   4   0   2        8.43        7.84      0.73 o 
   5   0   2      634.85      753.62     15.17 o 
   6   0   2      160.99      172.73      4.41 o 
   7   0   2       52.14       52.54      2.15 o 
   8   0   2       25.40       23.74      1.59 o 
   9   0   2        2.87        3.14      0.95 o 
  10   0   2        0.67        0.29      0.84 o 
  11   0   2        1.55        3.06      0.96 o 
 -12   1   2        1.21        3.05      1.52 o 
 -11   1   2        0.43       -1.07      1.19 o 
 -10   1   2      302.38      311.55     11.67 o 
  -9   1   2        1.25        0.81      1.28 o 
  -8   1   2       23.72       26.04      2.47 o 
  -7   1   2       51.03       55.77      3.25 o 
  -6   1   2       22.59       27.13      2.11 o 
  -5   1   2     3244.63     2888.56     81.58 o 
  -1   1   2        6.27        5.85      0.78 o 
   0   1   2     1130.71     1256.40     32.40 o 
   4   1   2      175.00      200.11      4.62 o 
   5   1   2      980.79     1232.13     24.09 o 
   6   1   2       42.32       35.70      1.69 o 
   7   1   2       21.38       26.29      1.58 o 
   8   1   2       51.58       51.11      2.27 o 
   9   1   2        0.00        0.23      0.74 o 
  10   1   2        0.38        0.92      0.83 o 
  11   1   2        1.01        1.83      0.93 o 
 -12   2   2       18.51       17.19      2.69 o 
 -11   2   2       40.98       35.05      3.29 o 
 -10   2   2       41.43       38.99      3.36 o 
  -9   2   2       17.74       18.33      2.42 o 
  -8   2   2        7.31        4.44      1.41 o 
  -7   2   2       97.06      106.67      4.86 o 
  -6   2   2       24.75       25.81      2.08 o 
  -5   2   2      972.66      996.34     20.62 o 
  -4   2   2       85.31       90.18      2.07 o 
   0   2   2     9265.46    10728.05    272.25 o 
   1   2   2     1146.06     1349.02     25.83 o 
   2   2   2       50.61       61.06      1.65 o 
   3   2   2      437.85      578.76     11.60 o 
   4   2   2        0.01        0.29      0.44 o 
   5   2   2       16.73       21.11      1.24 o 
   6   2   2       17.33       19.15      1.31 o 
   7   2   2       49.32       42.78      1.98 o 
   8   2   2       13.39       14.13      1.35 o 
   9   2   2        7.26        9.22      1.22 o 
  10   2   2        2.13        2.11      1.34 o 
 -12   3   2        5.39        4.32      1.81 o 
 -11   3   2        1.60       -1.61      1.10 o 
 -10   3   2        0.60        1.88      1.53 o 
  -9   3   2       24.03       23.19      2.65 o 
  -8   3   2        0.67       -0.33      1.21 o 
  -7   3   2        7.28       12.28      1.84 o 
  -6   3   2      315.96      340.57      8.03 o 
  -5   3   2       90.95      114.84      3.34 o 
  -4   3   2        6.61        5.89      0.60 o 
  -3   3   2      310.54      317.92      8.92 o 
  -2   3   2      209.23      265.11      7.42 o 
   0   3   2      207.50      227.65      4.73 o 
   1   3   2     1585.06     1926.26     36.57 o 
   2   3   2      378.97      363.49      7.42 o 
   3   3   2      604.89      713.96     14.18 o 
   4   3   2        0.17        0.83      0.47 o 
   5   3   2       28.83       39.83      1.69 o 
   6   3   2       10.98       10.11      1.07 o 
   7   3   2        0.79        2.86      0.83 o 
   8   3   2       22.24       24.02      2.37 o 
   9   3   2        0.96        0.22      1.21 o 
  10   3   2        7.20        5.98      1.82 o 
 -12   4   2       11.45       20.06      2.85 o 
 -11   4   2       35.10       28.06      3.09 o 
 -10   4   2       27.28       25.57      2.69 o 
  -9   4   2        0.33        1.41      1.30 o 
  -8   4   2       21.26       20.62      2.44 o 
  -7   4   2        0.64        1.67      0.89 o 
  -6   4   2       96.04      116.25      5.40 o 
  -5   4   2        0.00        0.24      0.61 o 
  -4   4   2      281.80      367.06      6.46 o 
  -3   4   2      443.90      541.53      9.03 o 
  -2   4   2        7.40        7.42      0.54 o 
  -1   4   2      117.13      170.70      3.20 o 
   0   4   2      363.21      390.31      7.92 o 
   1   4   2       27.85       22.83      1.02 o 
   2   4   2      713.62      675.51     13.37 o 
   3   4   2      843.80      935.53     18.40 o 
   4   4   2        7.57        8.41      0.82 o 
   5   4   2       55.46       59.17      2.12 o 
   6   4   2        0.57        1.52      1.12 o 
   7   4   2        1.96        2.31      1.35 o 
   8   4   2        0.64        2.15      1.41 o 
   9   4   2       13.00       13.24      2.22 o 
  10   4   2        4.65        5.35      1.82 o 
 -11   5   2       19.21       23.95      3.00 o 
 -10   5   2        4.99        0.81      1.34 o 
  -9   5   2        0.19        0.36      1.10 o 
  -8   5   2       19.68       21.22      2.91 o 
  -7   5   2        0.21        0.08      0.79 o 
  -6   5   2        7.13        4.41      0.96 o 
  -5   5   2       16.12       16.30      1.28 o 
  -4   5   2       76.30       87.51      2.08 o 
  -3   5   2       39.34       41.55      1.26 o 
  -2   5   2      142.10      187.64      3.58 o 
  -1   5   2        0.74        1.23      0.42 o 
   0   5   2       90.60       78.77      2.20 o 
   1   5   2      915.47     1110.97     21.59 o 
   2   5   2       13.89       10.38      0.83 o 
   3   5   2        6.00        4.01      0.61 o 
   4   5   2        2.70        3.07      1.14 o 
   5   5   2        4.68        3.85      1.30 o 
   6   5   2       33.42       26.80      2.40 o 
   7   5   2       23.82       18.76      2.37 o 
   8   5   2       11.45       14.45      2.29 o 
   9   5   2        0.16        2.13      1.59 o 
 -11   6   2        2.85        2.62      1.64 o 
 -10   6   2        2.69        2.13      1.46 o 
  -9   6   2        0.06        1.21      1.23 o 
  -8   6   2        3.38        4.17      1.16 o 
  -7   6   2        3.43        3.91      1.32 o 
  -6   6   2        7.61        7.53      1.13 o 
  -5   6   2        0.86        0.28      0.70 o 
  -4   6   2      841.33      990.56     20.87 o 
  -3   6   2        0.08        0.06      0.60 o 
  -2   6   2       93.87      100.87      3.52 o 
  -1   6   2       52.64       68.13      1.77 o 
   0   6   2        1.99        2.78      0.57 o 
   1   6   2        0.80        2.17      0.55 o 
   2   6   2        0.14        0.54      0.78 o 
   3   6   2       10.05        8.90      1.43 o 
   4   6   2        9.81        8.61      1.53 o 
   5   6   2        7.61        5.47      1.48 o 
   6   6   2       30.70       25.19      2.62 o 
   7   6   2        4.15        4.17      1.61 o 
   8   6   2        7.47        6.95      1.86 o 
 -10   7   2        1.16        0.49      1.32 o 
  -9   7   2       20.18       21.90      2.05 o 
  -8   7   2       24.99       24.94      3.70 o 
  -7   7   2       24.87       26.05      1.89 o 
  -6   7   2       25.74       22.58      1.70 o 
  -5   7   2        0.07        0.49      0.88 o 
  -4   7   2      250.13      283.89     11.59 o 
  -3   7   2        0.04       -0.44      0.63 o 
  -2   7   2       82.10       90.03      3.07 o 
  -1   7   2       74.73       77.63      2.01 o 
   0   7   2       52.15       48.81      1.87 o 
   1   7   2        6.91       12.15      1.39 o 
   2   7   2        0.19        0.85      0.87 o 
   3   7   2      182.94      163.31      5.98 o 
   4   7   2        2.68        6.00      1.43 o 
   5   7   2       45.03       41.72      2.98 o 
   6   7   2       21.16       21.02      2.47 o 
   7   7   2        8.11        7.39      1.88 o 
   8   7   2        0.54        1.34      1.35 o 
 -10   8   2        7.97       10.13      2.09 o 
  -9   8   2        4.11        5.05      2.43 o 
  -8   8   2       14.94       18.89      1.93 o 
  -7   8   2        1.18        0.16      0.90 o 
  -6   8   2        6.04        6.38      1.19 o 
  -5   8   2        1.05        1.72      0.91 o 
  -4   8   2       33.31       38.34      2.09 o 
  -3   8   2       11.08       12.43      1.33 o 
  -2   8   2       11.17        8.72      1.75 o 
  -1   8   2        0.26        0.25      1.07 o 
   0   8   2        1.31        1.33      0.63 o 
   1   8   2        0.00        0.76      0.78 o 
   2   8   2        5.94        7.31      1.32 o 
   3   8   2        9.24        6.16      1.34 o 
   4   8   2        3.75        4.60      1.34 o 
   5   8   2       15.18       11.76      1.93 o 
   6   8   2        5.95        6.63      1.72 o 
   7   8   2        0.00       -0.33      1.05 o 
  -9   9   2        0.74        1.49      1.14 o 
  -8   9   2        9.42        7.76      1.48 o 
  -7   9   2        2.58        4.07      1.18 o 
  -6   9   2        0.25        0.80      0.88 o 
  -5   9   2        0.36        0.43      1.04 o 
  -4   9   2        0.00        0.69      1.16 o 
  -3   9   2        0.57        0.87      1.26 o 
  -2   9   2        3.31        3.95      1.48 o 
  -1   9   2        4.81        4.88      1.50 o 
   0   9   2        0.08       -0.33      1.10 o 
   1   9   2        0.17       -0.45      1.16 o 
   2   9   2       22.02       17.54      1.72 o 
   3   9   2        3.08        2.06      1.03 o 
   4   9   2        0.28        0.42      0.96 o 
   5   9   2        3.48        5.00      1.48 o 
   6   9   2        8.12        8.09      1.55 o 
  -8  10   2        2.83        2.86      1.55 o 
  -7  10   2        1.20        3.26      1.75 o 
  -6  10   2       15.33       17.90      2.62 o 
  -5  10   2        4.48        4.82      1.77 o 
  -4  10   2        0.65        1.41      1.39 o 
  -3  10   2        0.15       -1.19      1.05 o 
  -2  10   2        9.61        8.36      1.88 o 
  -1  10   2        0.29       -0.04      1.23 o 
   0  10   2        0.89       -0.02      1.25 o 
   1  10   2        0.40        0.54      1.41 o 
   4  10   2        0.56        1.01      0.94 o 
   5  10   2        0.52        0.31      0.94 o 
  -7  11   2        6.20        7.71      2.22 o 
  -6  11   2        0.22       -1.03      1.30 o 
  -5  11   2        0.00        0.36      1.53 o 
  -4  11   2        5.04        3.90      1.73 o 
  -3  11   2        1.60        2.02      1.61 o 
  -2  11   2        0.02       -0.33      1.35 o 
  -1  11   2        0.69        0.20      1.41 o 
   0  11   2        0.13       -1.23      1.19 o 
   1  11   2        3.23        4.91      1.70 o 
   2  11   2        0.08        1.57      1.50 o 
  -4  12   2        1.15        2.20      1.66 o 
  -3  12   2        0.40        1.12      1.43 o 
  -2  12   2        0.85        1.97      1.63 o 
  -1  12   2        0.19        0.05      1.50 o 
   0  12   2        0.02        1.79      1.55 o 
   0 -12   3       19.90       21.40      3.14 o 
   1 -12   3        1.41        3.20      1.79 o 
   2 -12   3        0.08        1.72      1.64 o 
   3 -12   3        0.41        2.09      1.04 o 
   4 -12   3       16.56       15.09      1.83 o 
  -2 -11   3       21.55       20.95      2.93 o 
  -1 -11   3        0.44        1.59      1.61 o 
   0 -11   3        0.49        0.40      1.39 o 
   1 -11   3        2.69        1.77      0.97 o 
   2 -11   3        4.10        5.97      1.26 o 
   3 -11   3       34.68       36.55      2.33 o 
   4 -11   3       16.07       15.72      1.92 o 
   5 -11   3        2.88        3.47      1.23 o 
   6 -11   3       32.58       31.30      2.51 o 
  -5 -10   3        3.98        3.16      2.85 o 
  -4 -10   3        8.14       10.04      2.11 o 
  -3 -10   3       19.19       15.93      2.60 o 
  -2 -10   3        5.53        3.05      1.70 o 
  -1 -10   3        5.12        3.69      2.32 o 
   0 -10   3        0.43        0.14      0.88 o 
   1 -10   3        0.42        0.32      0.86 o 
   2 -10   3       54.15       41.87      3.14 o 
   3 -10   3      144.10      140.45      4.75 o 
   4 -10   3        2.83        0.13      1.02 o 
   5 -10   3        1.38        0.77      1.10 o 
   6 -10   3       25.38       26.77      2.28 o 
   7 -10   3        0.62       -0.06      1.44 o 
  -7  -9   3        2.28        1.68      1.39 o 
  -6  -9   3       27.09       31.06      3.20 o 
  -5  -9   3        5.71        5.58      2.40 o 
  -4  -9   3       45.88       38.50      3.49 o 
  -3  -9   3        0.00        0.19      0.77 o 
  -2  -9   3        4.58        5.87      1.10 o 
  -1  -9   3       33.74       38.88      2.14 o 
   0  -9   3        0.94        3.08      0.98 o 
   1  -9   3      189.54      200.43      5.75 o 
   2  -9   3       48.37       44.23      2.32 o 
   3  -9   3       66.29       75.53      3.13 o 
   4  -9   3      159.58      168.92      5.44 o 
   5  -9   3      253.37      260.08     10.53 o 
   6  -9   3        0.98        1.05      1.12 o 
   7  -9   3        1.12        3.40      1.93 o 
   8  -9   3        1.73        2.64      1.70 o 
  -8  -8   3        1.67        3.34      1.35 o 
  -7  -8   3        0.76        1.93      1.32 o 
  -6  -8   3       15.69       15.64      2.33 o 
  -5  -8   3        8.09        3.67      1.99 o 
  -4  -8   3        0.00       -0.76      1.43 o 
  -3  -8   3      142.44      149.37      7.12 o 
  -2  -8   3      373.13      408.82      9.78 o 
  -1  -8   3       32.19       31.51      1.82 o 
   0  -8   3        8.52        6.37      1.08 o 
   1  -8   3       16.04       18.90      1.50 o 
   2  -8   3       11.10       10.16      1.23 o 
   3  -8   3      226.24      222.84      8.60 o 
   4  -8   3       23.52       26.15      1.95 o 
   5  -8   3        0.27       -0.04      1.05 o 
   6  -8   3       26.16       21.24      1.99 o 
   7  -8   3        0.69        1.23      1.39 o 
   8  -8   3        0.18       -0.02      1.25 o 
   9  -8   3        5.26        5.91      2.06 o 
  -9  -7   3       16.36       13.06      1.90 o 
  -8  -7   3       11.31       12.93      2.04 o 
  -7  -7   3        9.14       10.96      1.93 o 
  -6  -7   3       15.20       15.08      2.20 o 
  -5  -7   3       95.86      102.66      5.11 o 
  -4  -7   3      392.88      399.54     14.09 o 
  -3  -7   3        6.41        6.34      1.79 o 
  -2  -7   3       54.96       57.34      4.40 o 
  -1  -7   3        8.40        8.53      1.01 o 
   0  -7   3      173.51      183.34      4.99 o 
   1  -7   3        2.94        2.72      0.79 o 
   2  -7   3        2.88        3.15      0.85 o 
   3  -7   3        3.19        3.26      0.93 o 
   4  -7   3       34.13       33.60      2.32 o 
   5  -7   3      119.61      118.32      5.86 o 
   6  -7   3        1.34        1.50      1.48 o 
   7  -7   3        1.10        1.59      1.53 o 
   8  -7   3        9.47        6.16      2.08 o 
   9  -7   3        0.01        0.74      1.46 o 
 -10  -6   3       40.01       44.95      3.36 o 
  -9  -6   3       25.94       23.42      2.42 o 
  -8  -6   3       27.67       24.94      2.47 o 
  -7  -6   3        0.25        0.70      1.08 o 
  -6  -6   3       12.38       11.21      1.79 o 
  -5  -6   3       66.91       71.69      3.90 o 
  -4  -6   3        4.32        7.01      1.72 o 
  -3  -6   3      105.00      105.66      5.24 o 
  -2  -6   3      274.13      298.89     10.91 o 
  -1  -6   3       24.56       24.33      1.34 o 
   0  -6   3      419.88      472.57     10.57 o 
   1  -6   3       84.36       74.23      2.56 o 
   2  -6   3        0.69        1.14      0.64 o 
   3  -6   3       13.67       10.76      1.21 o 
   4  -6   3       60.96       60.54      2.56 o 
   5  -6   3        3.98        4.03      1.41 o 
   6  -6   3      129.62      126.86      6.34 o 
   7  -6   3       18.35       19.58      2.76 o 
   8  -6   3        7.10       10.58      2.29 o 
   9  -6   3        7.64        6.27      2.08 o 
  10  -6   3        7.06        8.16      2.31 o 
 -10  -5   3        5.47        8.20      1.77 o 
  -9  -5   3        0.52        0.31      1.05 o 
  -8  -5   3        5.65        5.54      1.46 o 
  -7  -5   3        1.63        1.64      1.05 o 
  -6  -5   3        9.56        8.33      1.53 o 
  -5  -5   3       50.87       51.27      3.07 o 
  -4  -5   3      177.16      205.57      8.09 o 
  -3  -5   3       45.53       40.63      2.91 o 
  -2  -5   3      686.67      761.64     23.55 o 
  -1  -5   3       72.87       74.41      2.81 o 
   0  -5   3      288.43      303.90      7.06 o 
   1  -5   3      517.91      583.78     12.77 o 
   2  -5   3       34.15       30.14      1.49 o 
   3  -5   3      614.78      721.58     15.59 o 
   4  -5   3       15.01       16.86      1.47 o 
   5  -5   3        1.07        0.42      1.16 o 
   6  -5   3       39.36       41.39      3.34 o 
   7  -5   3        4.00        4.10      1.72 o 
   8  -5   3        3.54        3.03      1.68 o 
   9  -5   3        0.01       -0.76      1.26 o 
  10  -5   3        1.29        1.05      1.50 o 
 -11  -4   3        0.35        2.91      1.43 o 
 -10  -4   3       77.49       73.12      4.44 o 
  -9  -4   3       19.34       20.68      2.28 o 
  -8  -4   3        2.62        2.62      1.23 o 
  -7  -4   3       22.36       22.74      2.15 o 
  -6  -4   3       24.23       23.21      2.06 o 
  -5  -4   3       49.23       65.03      3.36 o 
  -4  -4   3       97.61       97.88      4.26 o 
  -3  -4   3      515.19      609.21     18.96 o 
  -2  -4   3      220.95      229.43      8.27 o 
   0  -4   3      107.61      124.09      3.66 o 
   1  -4   3        2.14        1.47      0.41 o 
   2  -4   3       76.85       73.58      1.75 o 
   3  -4   3      548.31      657.03     13.15 o 
   4  -4   3       57.07       59.15      1.83 o 
   5  -4   3      388.76      384.64     13.17 o 
   6  -4   3       17.16       16.05      2.19 o 
   7  -4   3       49.28       45.71      3.47 o 
   8  -4   3        1.51       -0.18      1.23 o 
   9  -4   3        1.94        1.26      1.46 o 
  10  -4   3        1.51        1.53      1.44 o 
 -11  -3   3       39.49       40.13      3.36 o 
 -10  -3   3       21.88       22.12      2.56 o 
  -9  -3   3        8.91       10.62      1.90 o 
  -8  -3   3      170.34      168.06      6.88 o 
  -7  -3   3        1.96        0.94      0.96 o 
  -6  -3   3       15.75       10.78      1.52 o 
  -5  -3   3      522.37      656.56     19.92 o 
  -4  -3   3        4.31        4.12      1.05 o 
  -3  -3   3       25.45       22.95      1.95 o 
  -2  -3   3       37.89       33.41      2.22 o 
  -1  -3   3        2.78       -0.05      0.67 o 
   1  -3   3      389.37      399.12     19.38 o 
   2  -3   3       15.63       13.54      0.82 o 
   3  -3   3      144.81      173.45      4.03 o 
   4  -3   3       15.85       17.20      0.98 o 
   5  -3   3        9.40       10.95      0.91 o 
   6  -3   3        2.10        1.33      0.59 o 
   7  -3   3       14.61       16.89      2.20 o 
   8  -3   3        2.84        0.94      1.35 o 
   9  -3   3        9.64        6.56      1.90 o 
  10  -3   3       22.95       22.34      2.98 o 
  11  -3   3        2.54        3.07      1.55 o 
 -11  -2   3        6.99        7.93      1.90 o 
 -10  -2   3       66.79       64.05      4.10 o 
  -9  -2   3        0.06       -0.14      1.01 o 
  -8  -2   3       18.25       17.86      1.99 o 
  -7  -2   3       46.45       46.63      2.85 o 
  -6  -2   3      120.74      144.83      5.69 o 
  -5  -2   3      271.62      334.13     10.82 o 
  -4  -2   3      194.77      211.19      7.17 o 
  -3  -2   3     1038.00      252.36      8.18 o 
   2  -2   3      595.47      690.52     20.61 o 
   3  -2   3      509.80      657.90     13.11 o 
   4  -2   3      194.84      214.60      4.91 o 
   5  -2   3       80.86       95.52      2.78 o 
   6  -2   3       14.30       13.93      1.16 o 
   7  -2   3        6.65        8.52      1.06 o 
   8  -2   3        1.62        1.79      0.81 o 
   9  -2   3        9.88        8.90      1.97 o 
  10  -2   3       11.80       11.59      2.28 o 
  11  -2   3        0.30       -0.99      1.08 o 
 -12  -1   3        0.01        0.20      1.19 o 
 -11  -1   3       11.28       12.66      2.24 o 
 -10  -1   3      186.22      201.69      8.42 o 
  -9  -1   3       37.25       37.78      2.96 o 
  -8  -1   3      175.35      171.07      6.88 o 
  -7  -1   3       30.38       28.23      2.26 o 
  -6  -1   3        1.47        0.45      0.78 o 
  -5  -1   3      179.33      197.75      6.90 o 
  -4  -1   3        2.69        1.90      0.72 o 
  -3  -1   3        0.06        0.21      0.42 o 
   1  -1   3        0.13       -0.07      0.19 o 
   3  -1   3       43.02       53.65      1.70 o 
   4  -1   3       80.57      110.18      2.97 o 
   5  -1   3        7.80       10.01      0.94 o 
   6  -1   3        3.79        3.71      0.79 o 
   7  -1   3       58.39       52.23      2.19 o 
   8  -1   3       25.52       23.00      1.60 o 
   9  -1   3       21.64       27.53      1.79 o 
  10  -1   3       15.99       15.91      1.57 o 
  11  -1   3        0.10        1.41      1.23 o 
 -12   0   3       31.60       24.62      3.00 o 
 -11   0   3       41.56       38.75      3.36 o 
 -10   0   3       57.28       59.88      4.03 o 
  -9   0   3       38.34       38.00      3.07 o 
  -8   0   3      208.12      217.29      8.25 o 
  -7   0   3        9.91        6.10      1.32 o 
  -6   0   3      244.65      282.76      9.50 o 
  -5   0   3      112.86      142.32      5.31 o 
  -4   0   3      277.10      307.29      6.75 o 
  -1   0   3      122.64       73.39      2.71 o 
   2   0   3        0.76        0.38      0.32 o 
   3   0   3      345.95      401.44      8.33 o 
   4   0   3        9.96        6.41      0.76 o 
   5   0   3      181.63      221.95      5.27 o 
   6   0   3       79.38       80.31      2.65 o 
   7   0   3        9.92       13.51      1.29 o 
   8   0   3       17.63       18.41      1.49 o 
   9   0   3        3.81        6.58      1.13 o 
  10   0   3       20.73       18.87      1.71 o 
 -12   1   3        9.13        8.56      2.00 o 
 -11   1   3        2.65        1.05      1.41 o 
 -10   1   3      237.91      238.37      9.54 o 
  -9   1   3       40.38       36.23      2.89 o 
  -8   1   3      349.15      355.35     12.19 o 
  -7   1   3      258.90      284.91      9.88 o 
  -6   1   3        0.24       -0.11      0.72 o 
  -5   1   3      219.32      258.56      5.98 o 
  -4   1   3        0.05        0.69      0.38 o 
   0   1   3      410.12      461.16      9.10 o 
   2   1   3      591.41      695.21     20.05 o 
   3   1   3      414.54      470.47      9.63 o 
   4   1   3      132.87      158.54      3.90 o 
   5   1   3       72.03       81.34      2.55 o 
   6   1   3        0.29       -0.17      0.60 o 
   7   1   3       24.35       26.49      1.62 o 
   8   1   3        3.07        3.95      0.93 o 
   9   1   3       21.60       23.27      1.69 o 
  10   1   3        2.53        6.84      1.63 o 
 -12   2   3       22.60       23.71      3.02 o 
 -11   2   3       17.81       15.01      2.37 o 
 -10   2   3        0.12       -0.20      1.26 o 
  -9   2   3      268.10      271.89     10.19 o 
  -8   2   3      332.78      324.72     11.40 o 
  -7   2   3      224.84      227.57      8.27 o 
  -6   2   3      208.71      258.45      8.87 o 
  -5   2   3      461.13      562.11     16.36 o 
  -4   2   3        9.30       14.61      1.37 o 
  -1   2   3      615.98      728.81     14.13 o 
   0   2   3     1212.12     1349.23     35.04 o 
   1   2   3       97.18      125.47      4.14 o 
   2   2   3       75.61       93.15      2.32 o 
   3   2   3        7.85        8.57      0.75 o 
   4   2   3       75.68       73.88      2.27 o 
   5   2   3       34.62       38.88      1.66 o 
   6   2   3      105.46      103.67      3.19 o 
   7   2   3        3.90        3.30      0.85 o 
   8   2   3       17.12       15.82      2.15 o 
   9   2   3        0.23        1.88      1.25 o 
  10   2   3       12.29       16.79      2.33 o 
 -12   3   3       13.69       13.62      2.51 o 
 -11   3   3        2.49        1.19      1.46 o 
 -10   3   3        1.01        3.36      1.52 o 
  -9   3   3       39.06       36.89      3.11 o 
  -8   3   3       12.97       13.72      2.04 o 
  -7   3   3        4.06        4.20      0.96 o 
  -6   3   3       36.92       40.80      1.91 o 
  -5   3   3      202.84      223.47      4.35 o 
  -4   3   3      874.20     1045.35     16.97 o 
  -3   3   3      128.01      125.39      2.56 o 
  -2   3   3       13.47       14.06      0.78 o 
  -1   3   3      120.60      123.36      2.38 o 
   0   3   3       23.15       22.00      1.37 o 
   1   3   3      103.47      113.36      3.94 o 
   2   3   3      449.90      504.35     10.13 o 
   3   3   3      276.52      297.66      6.41 o 
   4   3   3        0.06       -0.07      0.44 o 
   5   3   3       30.25       35.30      1.59 o 
   6   3   3        0.73        0.56      1.01 o 
   7   3   3       23.91       28.37      2.55 o 
   8   3   3       11.34       15.89      2.26 o 
   9   3   3        0.02        1.16      1.34 o 
  10   3   3        7.22        8.07      1.86 o 
 -12   4   3        0.68        4.77      1.70 o 
 -11   4   3        2.19        1.08      1.43 o 
 -10   4   3       24.40       22.61      2.75 o 
  -9   4   3        0.02        0.31      1.12 o 
  -8   4   3       10.77       15.37      2.17 o 
  -7   4   3       28.92       27.12      1.80 o 
  -6   4   3       45.21       50.37      1.69 o 
  -5   4   3      105.15      117.77      5.31 o 
  -4   4   3      122.26      145.78      3.04 o 
  -3   4   3        0.15        0.41      0.39 o 
  -2   4   3        0.21       -0.06      0.33 o 
  -1   4   3      148.11      195.42      3.62 o 
   0   4   3      132.89      137.20      4.96 o 
   1   4   3       36.98       41.88      1.24 o 
   2   4   3       60.95       73.12      1.95 o 
   3   4   3        1.48        0.16      0.83 o 
   4   4   3       67.86       69.49      3.38 o 
   5   4   3       14.59       11.34      1.68 o 
   6   4   3       29.26       29.87      2.51 o 
   7   4   3        5.26        6.23      1.75 o 
   8   4   3       27.55       30.90      2.91 o 
   9   4   3        0.50        1.46      1.43 o 
 -11   5   3        0.00       -0.60      1.10 o 
 -10   5   3        1.16       -1.28      1.05 o 
  -9   5   3        0.95        1.30      1.21 o 
  -8   5   3       23.22       27.56      1.98 o 
  -7   5   3        0.07       -0.27      0.79 o 
  -6   5   3       32.02       28.44      1.72 o 
  -5   5   3       34.83       41.61      1.44 o 
  -4   5   3       29.97       29.66      1.16 o 
  -3   5   3        1.15        1.29      0.45 o 
  -2   5   3      426.76      496.56      8.43 o 
  -1   5   3       14.28       15.46      0.82 o 
   0   5   3       22.60       26.28      1.15 o 
   1   5   3      276.55      286.44      8.65 o 
   2   5   3      886.14     1039.36     27.99 o 
   3   5   3       47.59       44.82      2.60 o 
   4   5   3      136.09      138.98      5.45 o 
   5   5   3      293.52      287.09      9.57 o 
   6   5   3       25.98       25.64      2.40 o 
   7   5   3        2.47        3.36      1.53 o 
   8   5   3       16.97       16.43      2.38 o 
   9   5   3        1.68        6.72      1.90 o 
 -11   6   3        0.69        0.94      1.34 o 
 -10   6   3        8.54        5.91      1.70 o 
  -9   6   3        0.12       -0.08      1.26 o 
  -8   6   3        0.32        0.42      0.88 o 
  -7   6   3        9.64       11.96      1.41 o 
  -6   6   3        4.51        5.43      1.04 o 
  -5   6   3       53.45       52.06      2.27 o 
  -4   6   3       11.92       11.14      1.14 o 
  -3   6   3        1.04        0.55      0.56 o 
  -2   6   3        9.46       10.49      0.76 o 
  -1   6   3        0.07        0.03      0.51 o 
   0   6   3      133.65      153.01      5.18 o 
   1   6   3        6.94        7.10      1.14 o 
   2   6   3        5.11        3.88      1.05 o 
   3   6   3       93.45       84.37      3.90 o 
   4   6   3      163.03      148.93      5.83 o 
   5   6   3       48.28       44.39      2.98 o 
   6   6   3        0.12        0.33      1.21 o 
   7   6   3       28.37       21.82      2.60 o 
   8   6   3        3.65        4.88      1.70 o 
 -10   7   3        2.21        1.70      1.17 o 
  -9   7   3        0.66        0.45      1.59 o 
  -8   7   3       17.37       17.89      1.78 o 
  -7   7   3       11.27       13.76      1.51 o 
  -6   7   3        7.51        6.22      1.10 o 
  -5   7   3        0.06        0.37      0.72 o 
  -4   7   3        6.19        9.17      1.15 o 
  -3   7   3        0.58        1.09      0.71 o 
  -2   7   3        0.07        0.42      1.01 o 
  -1   7   3       32.46       36.32      1.62 o 
   0   7   3      284.57      285.63      6.61 o 
   1   7   3       17.81       15.48      1.57 o 
   2   7   3      205.68      212.29      7.24 o 
   3   7   3        0.61        2.47      1.16 o 
   4   7   3        3.82        1.23      1.16 o 
   5   7   3       23.13       17.01      2.19 o 
   6   7   3        4.97        7.06      1.77 o 
   7   7   3        4.40        3.56      1.55 o 
 -10   8   3        0.23        1.31      1.04 o 
  -9   8   3        0.18        1.88      1.00 o 
  -8   8   3       16.95       19.11      1.88 o 
  -7   8   3        0.00       -0.14      0.81 o 
  -6   8   3        0.37        0.96      0.91 o 
  -5   8   3        4.00        5.09      1.05 o 
  -4   8   3        5.91        5.44      1.59 o 
  -3   8   3        5.76        7.42      1.70 o 
  -2   8   3       14.53       16.42      2.20 o 
  -1   8   3       64.41       67.85      4.03 o 
   0   8   3       13.65       10.41      1.11 o 
   1   8   3        1.67        0.67      0.90 o 
   2   8   3       16.42       12.91      1.68 o 
   3   8   3        5.72        5.69      1.37 o 
   4   8   3       19.08       19.61      2.26 o 
   5   8   3        0.02        1.10      1.25 o 
   6   8   3        6.74        7.82      1.81 o 
  -9   9   3        0.05        1.03      1.01 o 
  -8   9   3        1.11        2.37      1.07 o 
  -7   9   3        0.15       -0.23      1.53 o 
  -6   9   3        6.33        4.44      1.75 o 
  -5   9   3        6.15        9.63      2.04 o 
  -4   9   3        0.27        0.65      1.30 o 
  -3   9   3        3.22        2.15      1.46 o 
  -2   9   3       19.41       22.00      2.64 o 
  -1   9   3        2.82        3.30      1.46 o 
   0   9   3       19.34       15.21      2.33 o 
   1   9   3        2.93        3.40      1.52 o 
   2   9   3       14.26       12.79      1.70 o 
   3   9   3        1.28        0.65      0.99 o 
   4   9   3       13.08       12.10      1.99 o 
   5   9   3        0.07       -0.33      0.94 o 
  -8  10   3        1.07        0.20      1.99 o 
  -7  10   3        0.68        0.51      1.70 o 
  -6  10   3       18.82       18.22      2.73 o 
  -5  10   3        0.11        0.40      1.50 o 
  -4  10   3        1.11        1.17      1.43 o 
  -3  10   3        0.29        1.32      1.46 o 
  -2  10   3        0.46        0.23      1.30 o 
  -1  10   3        0.71        0.45      1.32 o 
   0  10   3        5.08        0.70      1.37 o 
   1  10   3        0.72        1.12      1.44 o 
   4  10   3        2.58        3.90      1.35 o 
  -6  11   3        2.43        2.44      1.70 o 
  -5  11   3        0.56        0.47      1.41 o 
  -4  11   3        0.08       -1.79      1.19 o 
  -3  11   3        0.28        0.34      1.44 o 
  -2  11   3        1.95        1.82      1.63 o 
  -1  11   3        0.43        1.37      1.55 o 
   0  11   3        5.29        2.69      1.66 o 
   1  11   3       11.74        9.70      2.22 o 
   2  11   3        0.00        1.82      1.53 o 
  -2 -12   4        0.52        6.21      1.97 o 
  -1 -12   4       12.07       15.06      2.91 o 
   0 -12   4        1.73        4.71      2.00 o 
   1 -12   4        2.21        3.67      1.79 o 
   2 -12   4        0.84        0.43      1.53 o 
   3 -12   4        3.85        6.21      2.13 o 
   4 -12   4        5.12        9.66      2.47 o 
  -5 -11   4        1.01        1.59      3.50 o 
  -4 -11   4        0.31        5.72      1.99 o 
  -3 -11   4        4.44        6.70      2.04 o 
  -2 -11   4       15.59       16.31      2.82 o 
  -1 -11   4        0.07        2.13      1.64 o 
   0 -11   4        0.95        0.56      1.55 o 
   1 -11   4        1.49        2.04      1.73 o 
   2 -11   4        0.90        0.65      1.68 o 
   3 -11   4        8.46        7.08      2.31 o 
   4 -11   4        2.97        3.40      1.91 o 
   5 -11   4        6.55        8.19      1.52 o 
   6 -11   4        5.50        6.42      1.62 o 
  -6 -10   4       17.44       18.29      2.96 o 
  -5 -10   4        9.34        6.99      3.18 o 
  -4 -10   4        9.11       12.17      2.44 o 
  -3 -10   4        1.19        0.99      1.50 o 
  -2 -10   4        3.40        3.85      1.72 o 
  -1 -10   4        0.11        0.99      1.44 o 
   0 -10   4        0.03        1.84      1.57 o 
   1 -10   4       30.34       35.23      3.65 o 
   2 -10   4        0.18       -0.35      1.25 o 
   3 -10   4        0.61        0.44      0.92 o 
   4 -10   4        6.53        5.99      1.34 o 
   5 -10   4        9.13       10.31      2.38 o 
   6 -10   4        0.12       -0.10      1.05 o 
   7 -10   4        3.47        4.12      1.79 o 
  -7  -9   4        0.10        0.40      1.34 o 
  -6  -9   4        1.72        2.22      1.86 o 
  -5  -9   4       26.24       21.65      2.31 o 
  -4  -9   4       50.75       53.35      4.15 o 
  -3  -9   4        0.67        0.05      1.34 o 
  -2  -9   4        7.52       10.73      2.33 o 
  -1  -9   4       37.37       37.13      3.56 o 
   0  -9   4      103.47       93.11      5.69 o 
   1  -9   4       13.22       10.90      1.34 o 
   2  -9   4        1.71        1.31      0.93 o 
   3  -9   4       10.12       11.06      1.49 o 
   4  -9   4       34.16       32.04      2.28 o 
   5  -9   4        2.52        2.38      1.22 o 
   6  -9   4       18.49       20.64      3.03 o 
   7  -9   4        0.66        0.43      1.63 o 
   8  -9   4        0.03        1.44      1.55 o 
  -8  -8   4        8.38        7.46      1.64 o 
  -7  -8   4       15.01       16.29      2.37 o 
  -6  -8   4       57.16       56.80      3.97 o 
  -5  -8   4        0.14       -2.65      2.06 o 
  -4  -8   4        2.68        5.09      1.77 o 
  -3  -8   4        0.16        1.97      1.55 o 
  -2  -8   4        1.95        0.34      1.55 o 
  -1  -8   4      101.35       88.86      3.14 o 
   0  -8   4       83.42       81.40      2.98 o 
   1  -8   4       28.61       24.58      1.66 o 
   2  -8   4      296.26      286.92      7.41 o 
   3  -8   4      451.06      476.88     15.87 o 
   4  -8   4       28.86       33.27      2.19 o 
   5  -8   4       17.76       17.27      1.81 o 
   6  -8   4       59.85       47.48      4.08 o 
   7  -8   4        0.66       -0.65      1.32 o 
   8  -8   4        0.02        1.25      1.64 o 
   9  -8   4        0.98        2.04      1.81 o 
  -9  -7   4        1.72        1.30      1.03 o 
  -8  -7   4        1.54        3.18      1.44 o 
  -7  -7   4        6.26        5.31      1.64 o 
  -6  -7   4        3.08        8.79      1.91 o 
  -5  -7   4      105.42      101.38      5.33 o 
  -4  -7   4       66.30       63.08      4.24 o 
  -3  -7   4        3.16        1.52      1.48 o 
  -2  -7   4       98.62       94.96      3.12 o 
  -1  -7   4        2.35        0.99      0.66 o 
   0  -7   4        3.30        3.04      0.76 o 
   1  -7   4       30.20       22.86      1.49 o 
   2  -7   4        6.23        6.82      1.03 o 
   3  -7   4       14.13       14.76      1.47 o 
   4  -7   4      235.39      234.03      6.45 o 
   5  -7   4       79.92       77.37      4.98 o 
   6  -7   4        6.03        5.94      2.04 o 
   7  -7   4        1.20       -0.36      1.30 o 
   8  -7   4        0.65       -0.18      1.44 o 
   9  -7   4        0.16       -0.33      1.50 o 
 -10  -6   4       15.21       19.70      2.44 o 
  -9  -6   4       17.42       17.97      2.35 o 
  -8  -6   4        1.07        1.30      1.12 o 
  -7  -6   4       19.66       22.74      2.40 o 
  -6  -6   4       67.56       71.35      4.10 o 
  -5  -6   4       24.57       20.62      2.49 o 
  -4  -6   4       39.23       34.76      3.03 o 
  -3  -6   4       51.30       58.20      3.76 o 
  -2  -6   4      358.44      366.92      8.53 o 
  -1  -6   4        6.71       20.68      2.28 o 
   0  -6   4      192.85      205.31      5.25 o 
   1  -6   4       20.48       24.56      1.68 o 
   2  -6   4      309.07      314.32     18.08 o 
   3  -6   4       39.74       35.27      1.93 o 
   4  -6   4        1.28       -0.47      1.14 o 
   5  -6   4      131.00      124.35      6.32 o 
   6  -6   4      191.29      196.12      8.67 o 
   7  -6   4        1.99        2.04      1.57 o 
   8  -6   4        0.08       -0.18      1.39 o 
   9  -6   4        3.62        7.60      2.22 o 
 -10  -5   4        5.81        8.34      1.79 o 
  -9  -5   4        0.01        1.21      1.16 o 
  -8  -5   4        6.13        7.42      1.61 o 
  -7  -5   4        0.54        2.15      1.26 o 
  -6  -5   4       20.84       18.75      2.10 o 
  -5  -5   4       80.43       83.07      4.21 o 
  -4  -5   4        1.96        0.76      1.14 o 
  -3  -5   4       14.42       13.83      2.02 o 
  -2  -5   4        6.19        5.39      0.68 o 
  -1  -5   4       36.54       47.41      1.45 o 
   0  -5   4       20.10       16.98      0.89 o 
   1  -5   4        9.15        8.97      0.73 o 
   2  -5   4       22.65       21.47      1.01 o 
   3  -5   4      123.43      161.70      6.92 o 
   4  -5   4      215.78      224.48      8.90 o 
   5  -5   4       84.35       83.00      4.70 o 
   6  -5   4        1.15        2.42      1.61 o 
   7  -5   4       48.15       39.12      3.50 o 
   8  -5   4       11.23       11.72      2.37 o 
   9  -5   4        0.11        0.67      1.48 o 
  10  -5   4        0.03        0.04      1.35 o 
 -11  -4   4        2.47        3.95      1.35 o 
 -10  -4   4       15.26       14.66      2.17 o 
  -9  -4   4       30.37       27.34      2.53 o 
  -8  -4   4        3.05        3.25      1.30 o 
  -7  -4   4       38.25       36.70      2.75 o 
  -6  -4   4       24.86       25.23      2.17 o 
  -5  -4   4        6.86        8.89      1.50 o 
  -4  -4   4       47.79       50.71      3.31 o 
  -3  -4   4       57.21       57.79      3.43 o 
  -2  -4   4      186.28      184.57      3.67 o 
  -1  -4   4     1074.43     1304.25     25.17 o 
   0  -4   4      834.33      982.81     16.04 o 
   1  -4   4     1058.07     1275.56     20.50 o 
   2  -4   4      403.49      447.60      9.37 o 
   3  -4   4       61.82       67.23      2.12 o 
   4  -4   4       38.73       41.55      1.59 o 
   5  -4   4        0.00        0.45      1.16 o 
   6  -4   4       17.91       16.11      2.31 o 
   7  -4   4        5.99        5.36      1.79 o 
   8  -4   4       20.79       14.68      2.46 o 
   9  -4   4       42.38       45.85      3.90 o 
  10  -4   4        0.83        1.68      1.61 o 
 -11  -3   4       19.17       18.00      2.44 o 
 -10  -3   4        1.68        0.85      1.12 o 
  -9  -3   4        1.08        0.94      1.16 o 
  -8  -3   4       35.23       32.49      2.65 o 
  -7  -3   4        2.00        6.14      1.37 o 
  -6  -3   4       18.89       16.04      1.72 o 
  -5  -3   4      162.99      191.77      7.03 o 
  -4  -3   4       24.07       26.15      2.00 o 
  -3  -3   4      255.56      258.96      6.21 o 
  -2  -3   4      491.05      489.01     13.96 o 
  -1  -3   4      866.27      916.97     23.48 o 
   0  -3   4       53.74       50.31      2.89 o 
   1  -3   4       39.43       44.00      1.63 o 
   2  -3   4      165.87      189.11      4.42 o 
   3  -3   4      727.91      863.14     17.19 o 
   4  -3   4      178.85      219.46      5.15 o 
   5  -3   4       78.87       86.89      2.67 o 
   6  -3   4        1.51        1.55      0.66 o 
   7  -3   4        5.04        4.10      1.57 o 
   8  -3   4       16.00       17.84      2.49 o 
   9  -3   4       32.92       30.83      3.11 o 
  10  -3   4       27.55       24.71      3.16 o 
 -11  -2   4        2.66        2.02      1.37 o 
 -10  -2   4       37.23       33.75      2.96 o 
  -9  -2   4       43.55       40.04      3.02 o 
  -8  -2   4       12.50       13.72      1.88 o 
  -7  -2   4       18.11       17.77      1.90 o 
  -6  -2   4       49.59       43.16      2.69 o 
  -5  -2   4     1205.18     1418.66     41.05 o 
  -4  -2   4       61.23       56.89      4.79 o 
  -3  -2   4      135.41      129.51      3.61 o 
  -2  -2   4       60.59       65.20      2.20 o 
   1  -2   4       12.53       12.75      1.43 o 
   2  -2   4       12.96       14.56      0.92 o 
   3  -2   4       17.24       19.73      1.08 o 
   4  -2   4        3.35        4.21      0.68 o 
   5  -2   4       18.75       18.63      1.19 o 
   6  -2   4       16.72       16.86      1.24 o 
   7  -2   4        3.94        4.37      0.90 o 
   8  -2   4       27.94       30.39      1.77 o 
   9  -2   4       21.40       20.48      2.75 o 
  10  -2   4        4.29        3.29      1.70 o 
 -12  -1   4        4.66        4.24      1.70 o 
 -11  -1   4        7.51        4.12      1.57 o 
 -10  -1   4       43.21       44.17      3.40 o 
  -9  -1   4       22.59       24.94      2.46 o 
  -8  -1   4       38.40       33.91      2.60 o 
  -7  -1   4      111.58      130.13      5.47 o 
  -6  -1   4      126.79      133.22      5.33 o 
  -5  -1   4      611.75      747.17     15.42 o 
  -4  -1   4       66.61       86.12      5.61 o 
  -3  -1   4       89.10       75.46      8.72 o 
  -2  -1   4      423.09      464.38     14.20 o 
  -1  -1   4        0.33       -0.10      0.38 o 
   1  -1   4       96.66      130.17      4.82 o 
   2  -1   4      144.31      154.16      3.69 o 
   3  -1   4      221.84      247.13      5.54 o 
   4  -1   4       55.36       63.83      2.13 o 
   5  -1   4       44.57       51.96      2.00 o 
   6  -1   4        3.44        3.83      0.86 o 
   7  -1   4        0.53       -0.12      0.69 o 
   8  -1   4       54.06       49.49      2.29 o 
   9  -1   4       42.87       41.71      2.18 o 
  10  -1   4       35.19       28.73      2.93 o 
 -12   0   4        1.68        1.43      1.32 o 
 -11   0   4        8.32        9.19      1.99 o 
 -10   0   4        1.49        2.19      1.37 o 
  -9   0   4        0.00       -1.25      0.83 o 
  -8   0   4        1.97        2.02      1.17 o 
  -7   0   4        1.42        1.52      0.99 o 
  -6   0   4       85.03       86.00      3.92 o 
  -5   0   4      431.55      493.22     10.54 o 
  -4   0   4        4.26        4.44      0.95 o 
  -3   0   4      930.84     1100.55     21.40 o 
   0   0   4      137.06      139.97      4.77 o 
   1   0   4       67.59       88.36      3.36 o 
   2   0   4        2.12        2.09      0.50 o 
   3   0   4       48.16       50.97      1.76 o 
   4   0   4       62.23       78.74      2.44 o 
   5   0   4        4.22        5.35      0.82 o 
   6   0   4       19.67       23.44      1.46 o 
   7   0   4        7.16        6.69      1.08 o 
   8   0   4        1.07        1.20      0.76 o 
   9   0   4        0.48        1.76      0.79 o 
  10   0   4        5.16        8.22      1.68 o 
 -12   1   4        5.26        4.91      1.81 o 
 -11   1   4        6.34        6.75      1.86 o 
 -10   1   4      142.80      147.51      6.81 o 
  -9   1   4        2.68        2.00      1.39 o 
  -8   1   4      167.07      180.92      7.24 o 
  -7   1   4       81.25       88.27      4.19 o 
  -6   1   4      241.10      300.38      7.05 o 
  -5   1   4      312.12      350.22      6.35 o 
  -4   1   4        0.53       -0.02      0.38 o 
  -3   1   4      371.69      401.26      8.34 o 
  -2   1   4        0.81        0.47      0.24 o 
  -1   1   4      586.92      658.71     12.92 o 
   0   1   4       91.92       84.94      2.12 o 
   1   1   4     1343.45     1519.73     42.98 o 
   2   1   4      286.05      276.82      5.94 o 
   3   1   4       14.51       11.71      0.88 o 
   4   1   4      127.89      136.41      3.59 o 
   5   1   4       18.11       20.81      1.29 o 
   6   1   4        0.78        0.75      0.64 o 
   7   1   4        1.40        2.85      0.85 o 
   8   1   4       13.88       13.09      1.95 o 
   9   1   4        8.11        8.83      1.75 o 
  10   1   4       34.07       36.14      2.98 o 
 -12   2   4        7.56        6.86      1.93 o 
 -11   2   4        3.06        3.05      1.57 o 
 -10   2   4       11.57        8.85      1.84 o 
  -9   2   4      261.70      271.82     10.17 o 
  -8   2   4      235.76      237.68      8.87 o 
  -7   2   4        0.89        0.42      0.99 o 
  -6   2   4       54.94       48.51      1.66 o 
  -5   2   4       97.39      118.43      2.71 o 
  -4   2   4       25.99       21.93      0.97 o 
  -3   2   4        3.63        1.58      0.39 o 
  -2   2   4        0.08       -0.03      0.26 o 
  -1   2   4      174.75      151.49      3.35 o 
   0   2   4      107.16      155.18      5.00 o 
   1   2   4     1189.64     1380.12     36.16 o 
   2   2   4      267.46      308.66      6.50 o 
   3   2   4        8.11        9.95      0.78 o 
   4   2   4        7.27       10.01      0.89 o 
   5   2   4       92.51       95.20      2.91 o 
   6   2   4       39.57       39.19      2.69 o 
   7   2   4        1.35        2.06      1.23 o 
   8   2   4        0.03       -0.38      1.07 o 
   9   2   4        0.78        2.04      1.34 o 
 -12   3   4        1.47        2.19      1.57 o 
 -11   3   4       32.49       24.58      2.91 o 
 -10   3   4      131.38      123.34      6.14 o 
  -9   3   4        8.24        7.26      1.70 o 
  -8   3   4      244.09      246.06      9.19 o 
  -7   3   4      319.66      341.36      8.22 o 
  -6   3   4        0.00       -0.13      0.50 o 
  -5   3   4       13.36       10.77      0.81 o 
  -4   3   4      180.36      225.92      5.45 o 
  -3   3   4      135.12      139.51      2.85 o 
  -2   3   4       49.02       46.47      1.64 o 
  -1   3   4      369.08      430.59      8.65 o 
   0   3   4      462.56      522.79     14.47 o 
   1   3   4      292.82      336.44      9.86 o 
   2   3   4        3.42        3.70      0.92 o 
   3   3   4       28.21       26.37      1.97 o 
   4   3   4       10.03       10.80      1.57 o 
   5   3   4       17.28       18.69      2.04 o 
   6   3   4        4.84        5.51      1.50 o 
   7   3   4        4.82        5.38      1.52 o 
   8   3   4        0.02        0.11      1.25 o 
   9   3   4        2.82        3.20      1.63 o 
 -11   4   4       26.24       23.26      2.87 o 
 -10   4   4        2.32        2.06      1.41 o 
  -9   4   4       95.27       88.80      4.84 o 
  -8   4   4      114.83      114.04      3.89 o 
  -7   4   4       23.61       20.63      1.57 o 
  -6   4   4      123.25      124.64      3.03 o 
  -5   4   4        2.12        0.93      0.58 o 
  -4   4   4        0.51        0.39      0.41 o 
  -3   4   4        0.64        0.61      0.41 o 
  -2   4   4       75.08       86.91      1.98 o 
  -1   4   4       13.28       14.93      1.81 o 
   0   4   4      752.68      840.86     22.63 o 
   1   4   4        2.50        3.40      0.92 o 
   2   4   4      229.35      266.83      8.36 o 
   3   4   4        1.37        0.61      0.83 o 
   4   4   4       11.23       14.00      1.79 o 
   5   4   4        0.65        1.17      1.16 o 
   6   4   4       23.20       19.11      2.29 o 
   7   4   4        3.07        3.49      1.61 o 
   8   4   4       50.79       50.46      3.54 o 
   9   4   4        0.25        3.47      1.59 o 
 -11   5   4        0.57       -0.23      1.16 o 
 -10   5   4        2.03        3.38      1.32 o 
  -9   5   4        0.03        0.44      0.93 o 
  -8   5   4       18.99       20.20      3.77 o 
  -7   5   4       20.52       19.59      2.15 o 
  -6   5   4        0.00       -0.08      0.72 o 
  -5   5   4       43.48       47.35      1.61 o 
  -4   5   4        5.48        4.60      0.61 o 
  -3   5   4       40.76       34.02      1.22 o 
  -2   5   4        7.45       11.74      0.70 o 
  -1   5   4        0.91        0.59      0.52 o 
   0   5   4       34.71       37.47      2.15 o 
   1   5   4       11.85        9.86      1.34 o 
   2   5   4        5.39        5.15      1.17 o 
   3   5   4       40.80       30.23      2.26 o 
   4   5   4       37.74       42.51      2.85 o 
   5   5   4       14.82       15.75      2.09 o 
   6   5   4       35.85       32.83      2.75 o 
   7   5   4        0.04        1.30      1.37 o 
   8   5   4        1.42        0.40      1.52 o 
 -11   6   4       13.52       15.22      2.40 o 
 -10   6   4        5.98        5.45      1.72 o 
  -9   6   4        8.00        6.07      1.30 o 
  -8   6   4       24.93       25.50      1.89 o 
  -7   6   4       28.09       21.62      1.71 o 
  -6   6   4       48.55       49.80      2.28 o 
  -5   6   4        6.09        5.66      0.97 o 
  -4   6   4       10.87        9.80      1.04 o 
  -3   6   4        0.02        0.82      0.65 o 
  -2   6   4        8.09        9.10      0.95 o 
  -1   6   4       92.40       96.36      2.89 o 
   0   6   4      145.07      160.27      5.56 o 
   1   6   4        4.89        4.23      1.08 o 
   2   6   4      400.66      413.79     12.43 o 
   3   6   4      273.86      259.77      8.71 o 
   4   6   4        0.82        0.60      1.10 o 
   5   6   4        0.06       -0.36      1.07 o 
   6   6   4       25.95       26.37      2.76 o 
   7   6   4       20.29       18.33      2.55 o 
 -10   7   4        0.01       -0.60      1.56 o 
  -9   7   4       10.84       12.09      1.61 o 
  -8   7   4       23.17       22.71      2.24 o 
  -7   7   4        8.95        9.85      1.36 o 
  -6   7   4        7.81        9.35      1.24 o 
  -5   7   4        4.84        3.47      1.46 o 
  -4   7   4        5.74        7.24      1.64 o 
  -3   7   4        2.55        2.08      1.26 o 
  -2   7   4       41.27       43.36      1.85 o 
  -1   7   4       36.97       35.39      1.68 o 
   0   7   4       12.25        9.91      1.44 o 
   1   7   4      217.31      217.60      7.31 o 
   2   7   4      148.12      155.45      5.91 o 
   3   7   4        3.69        4.51      1.37 o 
   4   7   4       28.36       21.71      2.22 o 
   5   7   4       93.40       64.33      3.85 o 
   6   7   4        2.94        4.98      1.64 o 
   7   7   4       10.43       12.08      2.15 o 
 -10   8   4        0.65        2.32      1.03 o 
  -9   8   4        0.01        1.03      1.01 o 
  -8   8   4        5.74        6.85      1.23 o 
  -7   8   4        5.05        4.64      1.86 o 
  -6   8   4        1.29        0.79      1.46 o 
  -5   8   4       10.31       11.27      2.09 o 
  -4   8   4       54.48       51.02      3.63 o 
  -3   8   4       20.95       24.87      2.58 o 
  -2   8   4       50.94       46.39      3.34 o 
  -1   8   4        6.78        7.28      1.77 o 
   0   8   4      104.73      106.01      3.34 o 
   1   8   4        0.69       -0.67      0.85 o 
   2   8   4        1.23        2.17      1.14 o 
   3   8   4       46.61       38.20      2.71 o 
   4   8   4        2.50        4.32      1.48 o 
   5   8   4        5.00        6.79      1.66 o 
   6   8   4        7.22        6.56      1.77 o 
  -9   9   4        0.17        0.52      1.90 o 
  -8   9   4        8.53        7.98      2.26 o 
  -7   9   4        0.00       -0.61      1.44 o 
  -6   9   4        9.94       12.97      2.42 o 
  -5   9   4        0.94        1.12      1.48 o 
  -4   9   4       18.57       21.13      2.67 o 
  -3   9   4        5.21        4.98      1.77 o 
  -2   9   4       20.72       17.61      2.47 o 
  -1   9   4        0.04       -0.54      1.25 o 
   0   9   4      107.53      100.61      5.40 o 
   2   9   4        1.60        3.00      1.17 o 
   3   9   4        0.46       -0.31      0.96 o 
   4   9   4       11.29       12.42      1.95 o 
   5   9   4        0.75        1.57      1.25 o 
  -7  10   4        4.96        5.35      2.04 o 
  -6  10   4        0.03        0.49      1.48 o 
  -5  10   4        0.69        2.87      1.66 o 
  -4  10   4       10.16       10.62      2.19 o 
  -3  10   4        3.80        3.07      1.64 o 
  -2  10   4       17.17       18.62      2.71 o 
  -1  10   4       15.91       13.63      2.33 o 
   0  10   4        4.49        6.83      1.97 o 
   1  10   4        0.02       -0.20      1.43 o 
  -5  11   4        1.79        3.47      1.95 o 
  -4  11   4        8.99        7.26      2.09 o 
  -3  11   4        3.27        6.93      2.09 o 
  -2  11   4        1.68        1.64      1.70 o 
  -1  11   4        0.52        0.14      1.41 o 
   0  11   4       13.24       12.39      2.37 o 
   1  11   4        0.08        0.36      1.50 o 
  -2 -12   5        1.81        5.87      1.91 o 
  -1 -12   5        9.85       15.57      3.03 o 
   0 -12   5        0.10        2.31      1.79 o 
   1 -12   5        0.00        0.98      1.48 o 
   2 -12   5        3.74        8.89      2.60 o 
   3 -12   5        0.11        1.07      1.79 o 
  -4 -11   5        0.01        2.22      1.55 o 
  -3 -11   5        6.06        8.18      2.28 o 
  -2 -11   5       21.85       23.77      3.32 o 
  -1 -11   5        0.00        3.20      1.91 o 
   0 -11   5        0.06        2.13      1.75 o 
   1 -11   5        0.09        0.52      1.61 o 
   2 -11   5        0.00        1.48      1.84 o 
   3 -11   5        3.35        7.57      2.42 o 
   4 -11   5        0.72        2.28      1.79 o 
   5 -11   5        0.26        1.28      1.84 o 
  -6 -10   5        2.39        2.04      2.31 o 
  -5 -10   5       42.50       50.62      4.37 o 
  -4 -10   5        8.43       11.12      2.46 o 
  -3 -10   5        0.31        1.08      1.61 o 
  -2 -10   5        0.29        1.86      1.72 o 
  -1 -10   5       14.06        7.78      2.26 o 
   0 -10   5        4.43        4.21      2.04 o 
   1 -10   5       55.81       46.18      4.23 o 
   2 -10   5       21.50       22.79      3.38 o 
   3 -10   5        3.17        7.68      2.46 o 
   4 -10   5        0.33        0.49      1.55 o 
   5 -10   5        0.19        1.88      1.79 o 
   6 -10   5        0.21       -0.60      1.50 o 
  -7  -9   5       14.30       18.04      2.69 o 
  -6  -9   5        4.92        4.41      2.20 o 
  -5  -9   5       10.67       20.15      3.00 o 
  -4  -9   5       13.08       17.50      2.71 o 
  -3  -9   5       14.65       14.75      2.62 o 
  -2  -9   5        0.00        1.79      1.66 o 
  -1  -9   5        0.05        0.05      1.41 o 
   0  -9   5        0.46        0.23      1.50 o 
   1  -9   5       50.45       47.10      4.12 o 
   2  -9   5        4.24        6.32      2.20 o 
   3  -9   5       29.40       30.88      3.49 o 
   4  -9   5       13.75       13.11      1.64 o 
   5  -9   5        9.94       10.69      2.47 o 
   6  -9   5        4.47        3.50      1.93 o 
   7  -9   5        0.78        0.20      1.44 o 
  -8  -8   5        0.29        1.14      1.19 o 
  -7  -8   5        0.65        1.34      1.50 o 
  -6  -8   5       15.10       22.34      2.98 o 
  -5  -8   5       31.78       32.52      3.38 o 
  -4  -8   5       37.55       43.97      3.77 o 
  -3  -8   5       17.56       18.20      2.76 o 
  -2  -8   5       19.02       23.77      3.11 o 
  -1  -8   5       71.69       71.89      4.80 o 
   0  -8   5      160.11      165.48      7.89 o 
   1  -8   5        1.54        2.53      1.70 o 
   2  -8   5        1.08        0.46      0.96 o 
   3  -8   5       17.05       17.73      3.66 o 
   4  -8   5        8.21        9.64      1.44 o 
   5  -8   5        0.04       -0.23      1.43 o 
   6  -8   5        3.66        3.21      1.77 o 
   7  -8   5        0.00       -1.92      1.28 o 
   8  -8   5        2.03        2.55      1.81 o 
  -9  -7   5        0.01        0.76      1.07 o 
  -8  -7   5       20.32       19.38      2.49 o 
  -7  -7   5        7.51        6.18      1.79 o 
  -6  -7   5        2.66        1.72      1.66 o 
  -5  -7   5        0.09        0.11      1.35 o 
  -4  -7   5       12.25       13.85      2.42 o 
  -3  -7   5       29.49       28.84      3.05 o 
  -2  -7   5        0.06       -0.58      1.39 o 
  -1  -7   5      224.24      249.82     10.13 o 
   0  -7   5      227.08      242.09      9.88 o 
   1  -7   5       20.55       19.64      1.63 o 
   2  -7   5        5.86        5.61      1.58 o 
   3  -7   5        0.27        0.07      1.10 o 
   4  -7   5       47.70       45.91      3.90 o 
   5  -7   5       73.38       75.67      4.97 o 
   6  -7   5       13.91       15.93      2.76 o 
   7  -7   5        3.03        2.08      1.77 o 
   8  -7   5        0.74        1.81      1.75 o 
   9  -7   5        4.02        3.67      1.88 o 
 -10  -6   5        0.50        2.11      1.12 o 
  -9  -6   5        0.12       -1.41      0.94 o 
  -8  -6   5        8.46        7.60      1.73 o 
  -7  -6   5        4.36        5.69      1.68 o 
  -6  -6   5        0.47        3.54      1.57 o 
  -5  -6   5        4.44        2.45      1.17 o 
  -4  -6   5       13.51       14.83      2.29 o 
  -3  -6   5        1.54        1.03      1.34 o 
  -2  -6   5       11.86       10.76      1.97 o 
  -1  -6   5        0.03        0.70      0.82 o 
   0  -6   5        7.01        8.73      0.75 o 
   1  -6   5        1.22        2.43      0.62 o 
   2  -6   5       13.75       13.98      1.31 o 
   3  -6   5      140.18      140.34      6.68 o 
   4  -6   5       86.61       80.22      4.84 o 
   5  -6   5       47.78       46.95      3.88 o 
   6  -6   5       94.57       86.20      5.40 o 
   7  -6   5        1.13        0.33      1.53 o 
   8  -6   5        3.75        3.92      1.97 o 
   9  -6   5        3.90        3.81      1.99 o 
 -10  -5   5        5.85        7.01      1.64 o 
  -9  -5   5        5.16        5.91      1.61 o 
  -8  -5   5       20.90       22.65      2.40 o 
  -7  -5   5       10.46       10.60      1.79 o 
  -6  -5   5       18.80       18.08      2.22 o 
  -5  -5   5       47.86       36.35      2.93 o 
  -4  -5   5        5.70       10.02      1.90 o 
  -3  -5   5        2.98        1.73      1.28 o 
  -2  -5   5        0.12        0.67      0.71 o 
  -1  -5   5       43.02       61.08      2.38 o 
   0  -5   5       10.90       15.53      0.89 o 
   1  -5   5       62.13       60.59      1.92 o 
   2  -5   5       14.06       16.09      1.18 o 
   3  -5   5       67.22       75.85      4.42 o 
   4  -5   5      157.48      171.20      7.53 o 
   5  -5   5      103.33      100.57      5.56 o 
   6  -5   5        2.09        3.52      1.70 o 
   7  -5   5        2.23        2.93      1.72 o 
   8  -5   5       27.56       25.25      3.23 o 
   9  -5   5       14.13       10.46      2.46 o 
 -11  -4   5        0.22        0.45      0.92 o 
 -10  -4   5        4.95        4.15      1.44 o 
  -9  -4   5        4.83        5.96      1.61 o 
  -8  -4   5       17.90       21.36      2.29 o 
  -7  -4   5        2.59        3.56      1.37 o 
  -6  -4   5       47.49       43.34      2.89 o 
  -5  -4   5        0.11        0.92      1.03 o 
  -4  -4   5       83.70       94.20      4.77 o 
  -3  -4   5       16.79       20.22      1.51 o 
  -2  -4   5       12.25       13.81      1.33 o 
  -1  -4   5       12.92       23.04      0.88 o 
   0  -4   5      162.26      198.94      4.98 o 
   1  -4   5       12.64       11.69      1.04 o 
   2  -4   5       84.15      101.56      2.97 o 
   3  -4   5       76.79       81.74      2.53 o 
   4  -4   5        1.83        2.21      0.70 o 
   5  -4   5      105.28       96.00      5.17 o 
   6  -4   5      210.18      209.49      8.81 o 
   7  -4   5        0.16        0.22      1.43 o 
   8  -4   5       26.24       18.53      2.85 o 
   9  -4   5       54.15       51.70      4.30 o 
 -11  -3   5        2.42        1.14      1.17 o 
 -10  -3   5        0.01        0.54      1.14 o 
  -9  -3   5        5.61        7.58      1.70 o 
  -8  -3   5       38.95       38.00      2.84 o 
  -7  -3   5       90.85       95.75      4.66 o 
  -6  -3   5        9.00        9.28      1.44 o 
  -5  -3   5       28.78       27.23      2.15 o 
  -4  -3   5       45.79       46.95      2.14 o 
  -3  -3   5        6.36       11.59      1.67 o 
  -2  -3   5       42.22       54.11      2.17 o 
  -1  -3   5      630.11      738.16     15.10 o 
   0  -3   5        0.22        0.28      0.56 o 
   1  -3   5      868.80     1108.27     21.82 o 
   2  -3   5      307.05      326.12      7.21 o 
   3  -3   5       19.11       15.91      1.09 o 
   4  -3   5       25.69       25.32      1.36 o 
   5  -3   5       52.54       51.89      2.07 o 
   6  -3   5       88.29      102.64      3.25 o 
   7  -3   5       16.72       16.05      2.46 o 
   8  -3   5       11.18        7.46      2.00 o 
   9  -3   5        7.96        7.21      2.13 o 
  10  -3   5        1.23        4.44      1.93 o 
 -11  -2   5        0.63        0.49      1.12 o 
 -10  -2   5        3.59        2.74      1.37 o 
  -9  -2   5        2.10        2.22      1.25 o 
  -8  -2   5       61.22       53.80      3.36 o 
  -7  -2   5        0.89       -0.04      0.85 o 
  -6  -2   5      134.39      134.05      5.49 o 
  -5  -2   5       76.59       96.73      3.15 o 
  -4  -2   5       51.04       58.46      2.22 o 
  -2  -2   5      109.22      110.61      3.21 o 
  -1  -2   5     1010.16     1174.96     34.37 o 
   0  -2   5     1298.71     1433.58     27.96 o 
   1  -2   5        5.20        6.30      0.80 o 
   2  -2   5        3.22        4.67      0.72 o 
   3  -2   5      227.27      251.55      5.80 o 
   4  -2   5       74.28       74.46      2.46 o 
   5  -2   5       81.33       91.95      2.92 o 
   6  -2   5       29.17       28.21      1.62 o 
   7  -2   5       78.77       83.84      2.98 o 
   8  -2   5       59.30       53.70      2.39 o 
   9  -2   5       11.97       13.98      2.38 o 
  10  -2   5       12.92       10.65      2.17 o 
 -12  -1   5        4.09        4.23      1.55 o 
 -11  -1   5        6.26        6.03      1.73 o 
 -10  -1   5        2.67        2.71      1.39 o 
  -9  -1   5       27.79       26.46      2.55 o 
  -8  -1   5       16.99       19.74      2.22 o 
  -7  -1   5       70.20       85.96      4.21 o 
  -6  -1   5        1.80        2.93      0.82 o 
  -5  -1   5       46.91       51.43      2.10 o 
  -4  -1   5       46.42       63.10      2.26 o 
  -3  -1   5       54.48       60.59      2.12 o 
  -2  -1   5       24.12       23.61      0.82 o 
  -1  -1   5      150.75      204.72      4.80 o 
   0  -1   5      971.60     1037.56     20.44 o 
   1  -1   5     1609.94     1723.51     44.30 o 
   2  -1   5      117.48      109.26      2.96 o 
   3  -1   5       72.60       82.24      2.49 o 
   4  -1   5        7.74        7.55      0.93 o 
   5  -1   5       21.10       20.30      1.32 o 
   6  -1   5        0.95        2.10      0.77 o 
   7  -1   5        2.07        2.19      0.84 o 
   8  -1   5        1.43        1.93      0.83 o 
   9  -1   5       15.10       16.09      2.02 o 
 -12   0   5        0.35        0.85      1.25 o 
 -11   0   5        4.27        4.32      1.64 o 
 -10   0   5        8.13        6.81      1.72 o 
  -9   0   5        1.00        0.92      1.14 o 
  -8   0   5       48.25       48.31      3.11 o 
  -7   0   5       13.33       11.40      1.66 o 
  -6   0   5        0.39        1.11      1.18 o 
  -5   0   5       57.76       60.56      2.26 o 
  -4   0   5      111.87      114.91      2.15 o 
  -3   0   5      388.74      465.09      7.92 o 
  -2   0   5        9.75        8.25      0.70 o 
  -1   0   5      741.97      866.74     17.14 o 
   0   0   5        0.88        1.07      0.50 o 
   1   0   5      611.31      647.93     12.97 o 
   2   0   5       16.01       12.99      0.95 o 
   3   0   5       11.58       12.67      1.00 o 
   4   0   5       53.23       54.71      2.03 o 
   5   0   5       61.97       60.71      2.26 o 
   6   0   5        0.00        0.46      0.70 o 
   7   0   5        6.09        5.43      0.96 o 
   8   0   5        5.43        8.85      1.68 o 
   9   0   5        2.60        6.66      1.63 o 
 -12   1   5        2.06        1.17      1.32 o 
 -11   1   5        0.56        1.16      1.26 o 
 -10   1   5       14.57       19.07      2.47 o 
  -9   1   5        0.19        0.18      1.12 o 
  -8   1   5        2.95        2.22      1.19 o 
  -7   1   5       27.36       25.75      2.17 o 
  -6   1   5        1.66        2.73      0.79 o 
  -5   1   5      135.55      148.51      3.22 o 
  -4   1   5      379.29      448.18      7.77 o 
  -3   1   5       20.12       23.57      0.92 o 
  -2   1   5      171.19      177.42      3.35 o 
  -1   1   5      514.52      576.32     11.69 o 
   0   1   5      646.71      770.93     15.17 o 
   1   1   5      386.52      486.29      9.90 o 
   2   1   5       30.87       33.64      1.36 o 
   3   1   5       24.36       26.22      1.28 o 
   4   1   5        9.56       12.05      0.99 o 
   5   1   5        4.49        2.78      1.12 o 
   6   1   5        8.85        7.91      1.53 o 
   7   1   5        0.27        1.46      1.17 o 
   8   1   5       18.81       21.85      2.46 o 
   9   1   5       29.15       35.02      2.93 o 
 -12   2   5        7.18        8.51      2.04 o 
 -11   2   5        0.00       -1.05      0.98 o 
 -10   2   5        0.57        1.39      1.26 o 
  -9   2   5        3.57        6.45      1.64 o 
  -8   2   5       39.59       30.48      2.58 o 
  -7   2   5        5.54        4.63      0.99 o 
  -6   2   5       70.40       76.45      2.22 o 
  -5   2   5       11.36        8.76      0.77 o 
  -4   2   5      143.33      156.99      3.24 o 
  -3   2   5      929.62     1122.44     19.14 o 
  -2   2   5      120.15      132.25      2.66 o 
  -1   2   5      763.24      929.77     18.10 o 
   0   2   5      189.19      214.07      6.74 o 
   1   2   5      109.83      135.75      4.80 o 
   2   2   5       42.99       46.50      2.44 o 
   3   2   5       12.84        8.78      1.37 o 
   4   2   5        3.60        3.03      1.07 o 
   5   2   5        0.92        1.17      1.12 o 
   6   2   5        4.42        6.36      1.52 o 
   7   2   5       13.90       10.02      1.91 o 
   8   2   5        4.03        8.42      1.82 o 
   9   2   5        0.73        3.43      1.48 o 
 -12   3   5       14.83       17.64      2.53 o 
 -11   3   5       15.17       14.52      2.33 o 
 -10   3   5       36.61       34.89      3.07 o 
  -9   3   5        0.68        0.85      1.17 o 
  -8   3   5      158.88      155.97      6.59 o 
  -7   3   5        4.53        5.49      0.86 o 
  -6   3   5      121.68      124.00      6.31 o 
  -5   3   5        9.61       10.33      0.84 o 
  -4   3   5       70.21       68.78      1.84 o 
  -3   3   5      183.90      230.79      5.91 o 
  -2   3   5       99.93      112.20      2.38 o 
  -1   3   5       36.83       22.65      1.77 o 
   0   3   5      289.84      321.41      9.55 o 
   1   3   5        9.92       12.48      1.41 o 
   2   3   5      204.78      217.83      7.19 o 
   3   3   5        0.01        0.43      0.79 o 
   4   3   5       24.14       30.28      2.29 o 
   5   3   5        3.91        5.78      1.46 o 
   6   3   5        1.02        0.88      1.17 o 
   7   3   5       12.98       14.05      2.19 o 
   8   3   5       47.00       48.31      3.49 o 
   9   3   5       19.71       22.97      2.73 o 
 -11   4   5        5.42        5.54      1.70 o 
 -10   4   5        1.67        1.64      1.37 o 
  -9   4   5       64.45       69.71      4.15 o 
  -8   4   5      329.79      317.55      9.92 o 
  -7   4   5        0.39        0.80      0.68 o 
  -6   4   5       38.75       37.83      1.51 o 
  -5   4   5      114.75      120.96      2.85 o 
  -4   4   5        1.31        2.18      0.99 o 
  -3   4   5        1.47        1.93      0.47 o 
  -2   4   5       28.16       22.79      1.27 o 
  -1   4   5       89.23       80.07      3.36 o 
   0   4   5       18.55       19.70      1.64 o 
   1   4   5        5.74       10.53      1.41 o 
   2   4   5      141.47      140.57      5.27 o 
   3   4   5       24.00       19.76      1.88 o 
   4   4   5        1.71        2.94      1.26 o 
   5   4   5        1.16        0.45      1.12 o 
   6   4   5       34.92       38.38      2.96 o 
   7   4   5       55.50       47.08      3.43 o 
   8   4   5        1.66        4.64      1.79 o 
 -11   5   5        1.10        0.18      1.12 o 
 -10   5   5       24.26       19.02      2.46 o 
  -9   5   5        9.45        8.36      1.33 o 
  -8   5   5       66.87       62.53      3.32 o 
  -7   5   5       30.63       33.08      1.94 o 
  -6   5   5        3.55        4.48      0.77 o 
  -5   5   5        0.80        0.96      0.60 o 
  -4   5   5       13.88       11.90      0.85 o 
  -3   5   5        1.02        2.17      0.71 o 
  -2   5   5        9.85        8.86      0.98 o 
  -1   5   5        0.01        0.21      0.59 o 
   0   5   5      188.45      173.55      6.00 o 
   1   5   5       10.91        9.16      1.44 o 
   2   5   5       12.76       14.03      1.73 o 
   3   5   5        0.29        0.31      1.01 o 
   4   5   5       30.33       27.81      2.38 o 
   5   5   5       26.17       24.98      2.40 o 
   6   5   5       35.27       31.10      2.78 o 
   7   5   5        4.67        4.95      1.84 o 
 -11   6   5        5.35        4.62      1.53 o 
 -10   6   5        3.60        3.02      1.13 o 
  -9   6   5        4.78        6.07      1.27 o 
  -8   6   5       92.15       88.28      3.47 o 
  -7   6   5       53.54       51.39      2.45 o 
  -6   6   5      160.36      158.36     14.76 o 
  -5   6   5        8.08       10.80      1.91 o 
  -4   6   5        2.06        2.87      0.84 o 
  -3   6   5        0.00        0.02      0.66 o 
  -2   6   5        2.05        2.20      0.74 o 
  -1   6   5        1.25        1.34      0.70 o 
   0   6   5        0.30        1.14      0.92 o 
   1   6   5       77.64       71.87      3.49 o 
   2   6   5        2.73        0.78      1.05 o 
   3   6   5        0.41        0.38      1.03 o 
   4   6   5       34.70       36.52      2.76 o 
   5   6   5       11.76       10.00      1.88 o 
   6   6   5        3.76        3.27      1.61 o 
   7   6   5       15.99       18.15      2.55 o 
 -10   7   5       12.62       15.74      1.74 o 
  -9   7   5        0.50        1.07      0.84 o 
  -8   7   5        5.85        5.96      1.19 o 
  -7   7   5        2.19        0.07      1.30 o 
  -6   7   5        1.06        0.90      1.44 o 
  -5   7   5        4.30        4.14      1.66 o 
  -4   7   5        0.00       -0.98      1.19 o 
  -3   7   5       45.64       52.50      3.50 o 
  -2   7   5        0.04        0.38      0.73 o 
  -1   7   5      178.50      196.86      5.09 o 
   0   7   5       48.09       46.57      2.73 o 
   1   7   5       27.67       19.85      1.91 o 
   2   7   5        4.66        7.69      1.50 o 
   3   7   5        3.21        2.17      1.17 o 
   4   7   5        6.43        5.71      1.61 o 
   5   7   5       30.58       28.12      2.69 o 
   6   7   5        0.08       -1.10      1.01 o 
  -9   8   5        0.02       -1.73      1.77 o 
  -8   8   5       20.24       18.80      2.89 o 
  -7   8   5        0.49       -0.87      1.41 o 
  -6   8   5       19.25       16.16      2.53 o 
  -5   8   5       36.97       35.27      3.23 o 
  -4   8   5       80.29       86.01      4.86 o 
  -3   8   5        9.40       12.42      2.15 o 
  -2   8   5        0.56        0.07      1.28 o 
  -1   8   5       31.99       20.91      2.56 o 
   0   8   5       64.97       58.22      2.46 o 
   1   8   5        7.14        6.93      1.44 o 
   2   8   5       20.94       17.64      2.11 o 
   3   8   5       21.27       18.42      2.22 o 
   4   8   5        3.67        3.59      1.37 o 
   5   8   5        4.17        5.98      1.59 o 
  -8   9   5        0.87        0.43      1.73 o 
  -7   9   5        2.36        0.65      1.59 o 
  -6   9   5       12.27       12.79      2.46 o 
  -5   9   5        0.76        1.82      1.52 o 
  -4   9   5        8.77       10.85      2.19 o 
  -3   9   5       21.01       23.08      2.93 o 
  -2   9   5       90.32       94.74      5.27 o 
  -1   9   5        5.49        7.84      1.90 o 
   0   9   5        1.31       -0.11      1.32 o 
   1   9   5        0.50        2.74      0.99 o 
   2   9   5        8.44        7.44      1.52 o 
   3   9   5        0.53        0.72      0.98 o 
   4   9   5        9.42        7.75      1.61 o 
  -7  10   5        0.11        1.37      1.82 o 
  -6  10   5        3.25        3.63      1.79 o 
  -5  10   5        0.10       -1.77      1.28 o 
  -4  10   5       27.18       25.86      3.18 o 
  -3  10   5        4.87        4.88      1.97 o 
  -2  10   5       16.15       15.91      2.56 o 
  -1  10   5        2.07        2.29      1.61 o 
   0  10   5       18.07       14.95      2.51 o 
   1  10   5        7.42        6.28      2.02 o 
  -4  11   5        5.79        8.27      2.26 o 
  -3  11   5        2.13        3.77      1.88 o 
  -2  11   5        9.70       12.64      2.53 o 
  -1  11   5        0.25        0.31      1.44 o 
   0 -12   6        0.17        4.95      1.90 o 
   1 -12   6        0.56        3.38      1.82 o 
  -4 -11   6        1.70        3.74      1.95 o 
  -3 -11   6        1.41        3.81      1.97 o 
  -2 -11   6        5.63        8.92      2.38 o 
  -1 -11   6        4.42        5.89      2.26 o 
   0 -11   6        4.03        6.07      2.08 o 
   1 -11   6        0.00        0.94      1.70 o 
   2 -11   6        0.02       -0.63      1.57 o 
   3 -11   6        2.19        0.02      1.53 o 
   4 -11   6        0.01       -0.05      1.53 o 
  -6 -10   6        0.09        1.37      2.71 o 
  -5 -10   6       11.45       17.84      3.00 o 
  -4 -10   6       13.26       16.42      2.80 o 
  -3 -10   6        0.04        1.30      1.52 o 
  -2 -10   6       12.23       14.52      2.67 o 
  -1 -10   6        0.42        0.04      1.70 o 
   0 -10   6        1.01        1.59      1.82 o 
   1 -10   6        2.00        4.51      2.09 o 
   2 -10   6        0.81        0.70      1.63 o 
   3 -10   6        0.05       -0.54      1.50 o 
   4 -10   6        0.23        0.90      1.68 o 
   5 -10   6        2.33        1.95      1.77 o 
   6 -10   6        0.00        0.70      1.53 o 
  -7  -9   6       32.89       39.39      3.68 o 
  -6  -9   6        0.20        0.99      2.29 o 
  -5  -9   6       12.95       12.57      2.51 o 
  -4  -9   6        7.22        7.24      2.22 o 
  -3  -9   6        1.92        2.42      1.75 o 
  -2  -9   6       24.15       28.59      3.58 o 
  -1  -9   6       55.08       55.50      4.53 o 
   0  -9   6        1.21        0.87      1.63 o 
   1  -9   6        2.09        0.63      1.59 o 
   2  -9   6       27.56       27.79      3.52 o 
   3  -9   6        0.37        1.59      1.63 o 
   4  -9   6        0.11        0.99      1.52 o 
   5  -9   6        4.71        5.54      2.15 o 
   6  -9   6       14.30       15.91      3.00 o 
   7  -9   6        0.17        2.04      1.70 o 
  -8  -8   6        0.01       -0.16      1.16 o 
  -7  -8   6        7.90       11.74      2.40 o 
  -6  -8   6       46.12       52.80      4.26 o 
  -5  -8   6       91.94      100.19      6.09 o 
  -4  -8   6        3.03        0.72      1.66 o 
  -3  -8   6       70.64       75.51      5.06 o 
  -2  -8   6       23.34       25.90      3.29 o 
  -1  -8   6       25.17       18.82      2.91 o 
   0  -8   6        0.00        1.28      1.72 o 
   1  -8   6       43.47       35.61      3.49 o 
   2  -8   6       26.34       20.79      3.05 o 
   3  -8   6        1.77        1.26      1.63 o 
   4  -8   6        0.47        1.77      1.53 o 
   5  -8   6        0.56        0.72      1.63 o 
   6  -8   6        1.23        1.23      1.61 o 
   7  -8   6        0.13       -0.67      1.57 o 
  -9  -7   6        1.23        3.85      1.44 o 
  -8  -7   6       30.74       26.62      2.84 o 
  -7  -7   6       15.94       17.64      2.62 o 
  -6  -7   6       20.76       25.52      3.09 o 
  -5  -7   6        9.45       10.04      2.38 o 
  -4  -7   6       80.88       97.70      5.69 o 
  -3  -7   6      113.64      107.74      5.91 o 
  -2  -7   6       77.26       84.73      5.26 o 
  -1  -7   6       19.73       21.36      2.87 o 
   0  -7   6       14.54       11.92      2.31 o 
   1  -7   6        4.72        5.16      1.84 o 
   2  -7   6        7.50        6.47      1.95 o 
   3  -7   6        3.81        6.21      2.00 o 
   4  -7   6       11.57       12.82      2.58 o 
   5  -7   6        5.68        5.72      2.02 o 
   6  -7   6       10.11       10.20      2.47 o 
   7  -7   6        0.12        0.09      1.43 o 
   8  -7   6        0.09        0.27      1.59 o 
  -9  -6   6        2.46        2.11      1.37 o 
  -8  -6   6        5.07        7.17      1.82 o 
  -7  -6   6       15.70       17.97      2.44 o 
  -6  -6   6        0.06        0.79      1.39 o 
  -5  -6   6       20.95       22.74      2.94 o 
  -4  -6   6       15.74       11.83      2.24 o 
  -3  -6   6        0.18        0.49      1.30 o 
  -2  -6   6        6.24        4.85      1.19 o 
  -1  -6   6        0.18        0.18      0.85 o 
   0  -6   6        2.37        2.07      0.86 o 
   1  -6   6       57.10       57.16      4.10 o 
   2  -6   6        3.48        3.95      1.72 o 
   3  -6   6      101.12       93.46      5.47 o 
   4  -6   6       54.61       41.92      3.72 o 
   5  -6   6        0.32        0.33      1.57 o 
   6  -6   6       14.97       11.07      2.42 o 
   7  -6   6       20.79       20.23      3.09 o 
   8  -6   6        7.31        5.62      2.22 o 
 -10  -5   6       30.61       28.51      2.78 o 
  -9  -5   6        3.23        4.26      1.53 o 
  -8  -5   6       10.87        8.58      1.82 o 
  -7  -5   6        6.32        6.39      1.70 o 
  -6  -5   6       18.68       18.87      2.35 o 
  -5  -5   6        4.55        4.19      1.86 o 
  -4  -5   6        6.82        8.33      1.88 o 
  -3  -5   6        0.46        0.46      0.86 o 
  -2  -5   6       14.91       13.92      1.48 o 
  -1  -5   6       82.49       85.75      4.72 o 
   0  -5   6       20.23       19.47      1.44 o 
   1  -5   6       50.18       47.96      1.62 o 
   2  -5   6        0.44       -0.30      0.58 o 
   3  -5   6        7.46        8.20      1.91 o 
   4  -5   6       92.89       85.22      5.00 o 
   5  -5   6      122.09      116.68      6.25 o 
   6  -5   6        0.22        0.67      1.50 o 
   7  -5   6        1.65        2.94      1.79 o 
   8  -5   6        6.34        4.26      2.02 o 
   9  -5   6        6.41        4.89      2.02 o 
 -11  -4   6        1.19        3.72      1.14 o 
 -10  -4   6        0.00        0.38      1.03 o 
  -9  -4   6        0.89        0.96      1.07 o 
  -8  -4   6        0.76        0.25      1.08 o 
  -7  -4   6        8.36        8.34      1.73 o 
  -6  -4   6        5.50        5.54      1.43 o 
  -5  -4   6       45.89       40.87      2.96 o 
  -4  -4   6       12.22       10.78      1.40 o 
  -3  -4   6       11.92       12.74      1.37 o 
  -2  -4   6      130.59      136.75      4.28 o 
  -1  -4   6        6.11        8.21      1.11 o 
   0  -4   6        2.19        1.89      0.80 o 
   1  -4   6       27.39       36.82      1.76 o 
   2  -4   6       10.20        8.83      1.02 o 
   3  -4   6        5.60        4.38      0.78 o 
   4  -4   6        5.03        4.29      0.88 o 
   5  -4   6       21.86       23.64      2.89 o 
   6  -4   6      245.48      253.14     10.35 o 
   7  -4   6       83.68       84.75      5.33 o 
   8  -4   6        0.06        0.16      1.44 o 
   9  -4   6        4.51        4.95      1.99 o 
 -11  -3   6        0.01        0.34      1.05 o 
 -10  -3   6        5.32        4.68      1.53 o 
  -9  -3   6        0.49       -0.52      0.85 o 
  -8  -3   6       19.59       20.30      2.24 o 
  -7  -3   6        5.50        4.50      1.28 o 
  -6  -3   6        1.30        3.09      1.19 o 
  -5  -3   6       47.30       42.68      2.12 o 
  -4  -3   6      143.04      144.96      4.40 o 
  -3  -3   6       13.54        9.49      1.16 o 
  -2  -3   6      130.92      129.94      3.78 o 
  -1  -3   6      249.99      280.77      6.63 o 
   0  -3   6        0.23        0.51      0.61 o 
   1  -3   6       26.25       27.60      1.47 o 
   2  -3   6       39.86       36.22      1.67 o 
   3  -3   6       50.23       54.02      2.11 o 
   4  -3   6       71.99       71.39      2.48 o 
   5  -3   6      143.44      142.55      4.08 o 
   6  -3   6        0.92        1.25      0.79 o 
   7  -3   6        7.99        6.83      1.91 o 
   8  -3   6       43.42       40.22      3.74 o 
   9  -3   6       12.70       14.70      2.65 o 
 -11  -2   6        0.01       -0.56      0.83 o 
 -10  -2   6        0.18       -0.04      1.17 o 
  -9  -2   6        2.55        1.14      1.21 o 
  -8  -2   6       10.58        9.52      1.75 o 
  -7  -2   6       20.39       19.56      2.08 o 
  -6  -2   6       14.50       14.22      1.42 o 
  -5  -2   6       16.45       16.47      1.38 o 
  -4  -2   6        9.29        9.79      1.12 o 
  -3  -2   6       35.20       36.70      1.84 o 
  -2  -2   6       73.51       66.77      2.42 o 
  -1  -2   6      674.56      814.09     16.47 o 
   0  -2   6      184.20      218.12      5.22 o 
   1  -2   6       10.57       15.24      1.15 o 
   2  -2   6       11.92       10.90      1.04 o 
   3  -2   6       18.81       21.34      1.30 o 
   4  -2   6        4.82        5.32      0.95 o 
   5  -2   6       74.70       76.38      2.73 o 
   6  -2   6       76.18       79.60      2.90 o 
   7  -2   6        0.02        1.43      0.80 o 
   8  -2   6        2.38        3.92      1.57 o 
 -11  -1   6        2.03       -0.20      1.16 o 
 -10  -1   6        0.05       -0.65      0.98 o 
  -9  -1   6        0.36        1.95      1.19 o 
  -8  -1   6        1.26        0.72      1.03 o 
  -7  -1   6        0.09        0.34      0.90 o 
  -6  -1   6       51.84       48.89      2.26 o 
  -5  -1   6        0.92        0.47      0.70 o 
  -4  -1   6        3.13        4.17      0.84 o 
  -3  -1   6      263.06      319.97      5.70 o 
  -2  -1   6        0.08       -0.02      0.36 o 
  -1  -1   6      200.52      206.99      5.02 o 
   0  -1   6      192.73      228.36      5.35 o 
   1  -1   6      403.86      469.15      9.88 o 
   2  -1   6        3.96        3.08      0.70 o 
   3  -1   6      176.24      203.08      5.00 o 
   4  -1   6       11.42       14.71      1.26 o 
   5  -1   6       27.13       27.10      1.59 o 
   6  -1   6        0.14        0.10      0.68 o 
   7  -1   6        5.20        6.03      1.46 o 
   8  -1   6        0.02        1.64      1.10 o 
   9  -1   6       21.43       24.65      2.24 o 
 -11   0   6        0.09        0.09      1.21 o 
 -10   0   6        0.52       -0.58      0.98 o 
  -9   0   6       24.90       20.01      2.22 o 
  -8   0   6        7.95        7.21      1.55 o 
  -7   0   6       20.13       17.42      1.52 o 
  -6   0   6       21.65       19.28      2.96 o 
  -5   0   6      111.83      136.86      3.90 o 
  -4   0   6      173.51      228.91      4.40 o 
  -3   0   6      243.14      264.52      4.84 o 
  -2   0   6      919.43     1112.74     18.04 o 
  -1   0   6      591.05      757.92     15.23 o 
   0   0   6       81.98       91.12      2.60 o 
   1   0   6       73.14       83.87      2.50 o 
   2   0   6       89.59       91.40      2.69 o 
   3   0   6        2.96        3.97      0.77 o 
   4   0   6      226.69      250.05      6.01 o 
   5   0   6       29.58       26.11      2.13 o 
   6   0   6       49.91       51.85      3.09 o 
   7   0   6        4.77        4.26      1.41 o 
   8   0   6        1.48        2.55      1.34 o 
   9   0   6        0.95        3.07      1.39 o 
 -12   1   6       11.15        8.99      2.04 o 
 -11   1   6        0.00        0.74      1.26 o 
 -10   1   6       11.96       12.21      2.08 o 
  -9   1   6        3.45        4.70      1.44 o 
  -8   1   6       26.71       20.12      2.11 o 
  -7   1   6       68.69       76.08      2.92 o 
  -6   1   6       13.89       14.76      1.04 o 
  -5   1   6      406.29      428.81      9.84 o 
  -4   1   6       34.16       32.48      1.19 o 
  -3   1   6      202.68      265.91      5.64 o 
  -2   1   6      118.74      141.33      2.87 o 
  -1   1   6        5.50       12.40      0.91 o 
   0   1   6       28.38       41.55      1.50 o 
   1   1   6        8.31        8.98      0.81 o 
   2   1   6      164.33      174.32      6.05 o 
   3   1   6        6.19        4.26      1.14 o 
   4   1   6       66.66       58.75      3.16 o 
   5   1   6       17.32       18.24      2.11 o 
   6   1   6        0.01        0.51      1.01 o 
   7   1   6       36.82       43.14      3.02 o 
   8   1   6        8.26       11.29      2.00 o 
   9   1   6       56.51       60.75      3.83 o 
 -11   2   6        0.31       -1.35      1.05 o 
 -10   2   6        0.89        2.19      1.35 o 
  -9   2   6       89.43       84.03      4.55 o 
  -8   2   6       13.61       14.15      1.75 o 
  -7   2   6       19.97       20.38      1.29 o 
  -6   2   6       10.64        7.19      0.83 o 
  -5   2   6       84.77       93.42      2.37 o 
  -4   2   6        4.66        4.39      0.57 o 
  -3   2   6      550.06      679.23     16.28 o 
  -2   2   6       25.14       23.24      0.89 o 
  -1   2   6       18.78       14.58      1.16 o 
   0   2   6        0.08       -0.83      0.67 o 
   1   2   6        2.50        1.39      0.88 o 
   2   2   6        9.54        9.50      1.50 o 
   3   2   6        0.02        0.65      0.88 o 
   4   2   6       12.23       12.95      1.75 o 
   5   2   6      158.00      174.63      6.68 o 
   6   2   6      207.91      221.05      8.11 o 
   7   2   6       30.19       38.03      2.93 o 
   8   2   6        1.99        2.06      1.46 o 
 -11   3   6        7.69        5.87      1.77 o 
 -10   3   6       56.04       48.09      3.58 o 
  -9   3   6        2.25        1.77      1.21 o 
  -8   3   6       60.45       59.51      2.17 o 
  -7   3   6        1.74        1.57      0.75 o 
  -6   3   6        8.76        6.83      0.83 o 
  -5   3   6      121.97      138.71      3.15 o 
  -4   3   6      120.44      124.02      2.86 o 
  -3   3   6       63.42       72.19      1.86 o 
  -2   3   6      269.26      310.25      6.97 o 
  -1   3   6       84.29       97.59      3.99 o 
   0   3   6        0.09        0.61      0.81 o 
   1   3   6       56.96       53.73      2.84 o 
   2   3   6       24.58       20.79      1.86 o 
   3   3   6        6.07        5.31      1.30 o 
   4   3   6      249.39      256.70      8.76 o 
   5   3   6      188.99      180.12      6.95 o 
   6   3   6       10.99        9.90      1.91 o 
   7   3   6        8.90       10.11      2.02 o 
   8   3   6        0.00        0.14      1.21 o 
 -11   4   6        1.98        4.41      1.52 o 
 -10   4   6       11.03        8.81      1.82 o 
  -9   4   6        0.14       -0.13      0.86 o 
  -8   4   6      182.03      179.31      5.24 o 
  -7   4   6        2.95        2.37      0.79 o 
  -6   4   6        7.84        8.50      0.90 o 
  -5   4   6      118.17      116.06      2.82 o 
  -4   4   6        0.45        0.56      0.69 o 
  -3   4   6        1.59        2.81      0.83 o 
  -2   4   6        6.43        8.48      1.00 o 
  -1   4   6       22.56       20.35      1.88 o 
   0   4   6      103.05      100.68      4.15 o 
   1   4   6       99.34       87.53      3.92 o 
   2   4   6        3.69        1.23      1.05 o 
   3   4   6        3.90        3.67      1.34 o 
   4   4   6        0.44       -0.67      0.98 o 
   5   4   6       52.10       47.35      3.25 o 
   6   4   6       56.75       57.10      3.68 o 
   7   4   6        0.57        0.83      1.44 o 
 -11   5   6        5.70        6.12      1.59 o 
 -10   5   6       58.29       41.75      3.32 o 
  -9   5   6        0.01        0.31      0.90 o 
  -8   5   6       46.86       46.19      4.47 o 
  -7   5   6       78.08       83.01      4.24 o 
  -6   5   6       31.51       31.42      1.45 o 
  -5   5   6       33.29       34.45      1.88 o 
  -4   5   6       10.29       11.57      1.21 o 
  -3   5   6       67.67       67.22      2.46 o 
  -2   5   6      126.83      121.87      3.54 o 
  -1   5   6        5.06        6.84      0.98 o 
   0   5   6       74.67       73.61      3.52 o 
   1   5   6       27.78       24.25      2.10 o 
   2   5   6       76.82       67.32      3.54 o 
   3   5   6        5.06        5.85      1.41 o 
   4   5   6       37.26       34.33      2.69 o 
   5   5   6       79.52       70.34      4.05 o 
   6   5   6        2.27        3.05      1.53 o 
   7   5   6        5.63        5.56      1.77 o 
 -10   6   6        0.05        0.99      0.98 o 
  -9   6   6        3.45        4.14      1.03 o 
  -8   6   6       46.43       46.79      2.39 o 
  -7   6   6        0.11        0.00      1.35 o 
  -6   6   6       91.95      102.85      5.18 o 
  -5   6   6       38.68       34.64      2.87 o 
  -4   6   6        0.90        0.17      0.86 o 
  -3   6   6        0.31        0.93      0.81 o 
  -2   6   6       48.09       47.04      2.09 o 
  -1   6   6      175.88      167.99      4.58 o 
   0   6   6      120.72      106.55      4.48 o 
   1   6   6       16.56       17.70      2.00 o 
   2   6   6        7.18        8.90      1.61 o 
   3   6   6        9.38        7.95      1.61 o 
   4   6   6        9.62        7.10      1.68 o 
   5   6   6        1.67        1.23      1.34 o 
   6   6   6        0.25        0.00      1.26 o 
 -10   7   6        7.22        3.32      2.29 o 
  -9   7   6        0.85        2.33      1.88 o 
  -8   7   6       28.80       32.85      3.32 o 
  -7   7   6       18.51       14.92      2.40 o 
  -6   7   6       22.27       24.94      2.73 o 
  -5   7   6        5.22        3.83      1.59 o 
  -4   7   6        2.81        1.48      1.50 o 
  -3   7   6      325.85      368.31     12.95 o 
  -2   7   6       27.21       23.96      1.62 o 
  -1   7   6        5.23        5.34      1.04 o 
   0   7   6        0.64       -0.02      0.90 o 
   1   7   6        1.16        1.17      1.17 o 
   2   7   6        1.15        1.79      1.23 o 
   3   7   6        5.61        4.23      1.43 o 
   4   7   6        7.09        9.82      1.82 o 
   5   7   6       15.37       16.05      2.33 o 
  -9   8   6        0.28       -1.77      1.61 o 
  -8   8   6       22.83       23.78      3.07 o 
  -7   8   6        3.38        5.04      1.86 o 
  -6   8   6        0.73        0.65      1.59 o 
  -5   8   6       19.22       21.09      2.75 o 
  -4   8   6       20.09       23.69      2.91 o 
  -3   8   6       67.62       64.58      4.19 o 
  -2   8   6        9.97        9.79      2.04 o 
  -1   8   6       16.96       17.10      1.53 o 
   0   8   6        7.67        8.17      1.20 o 
   1   8   6        0.05        0.13      0.98 o 
   2   8   6       20.32       21.04      2.15 o 
   3   8   6        7.55        6.25      1.57 o 
   4   8   6        0.02        0.40      1.08 o 
  -8   9   6        7.76        9.34      2.46 o 
  -7   9   6        0.70       -0.31      1.66 o 
  -6   9   6        5.30        5.42      1.97 o 
  -5   9   6        2.82        3.54      1.73 o 
  -4   9   6        0.06        0.16      1.44 o 
  -3   9   6        1.10        1.44      1.53 o 
  -2   9   6       13.73       10.98      2.15 o 
  -1   9   6       10.40       12.79      2.26 o 
   0   9   6       11.96       10.56      2.17 o 
   1   9   6        9.59        7.35      1.48 o 
   2   9   6        4.79        8.09      1.61 o 
   3   9   6        0.25        0.36      0.94 o 
  -6  10   6        0.03        0.16      1.44 o 
  -5  10   6        5.47        7.77      2.20 o 
  -4  10   6       22.19       26.06      3.18 o 
  -3  10   6        0.16        0.25      1.57 o 
  -2  10   6        5.55        8.47      2.06 o 
  -1  10   6        0.37        1.46      1.43 o 
   0  10   6        1.23        2.55      1.70 o 
  -3 -11   7        3.19        7.93      2.47 o 
  -2 -11   7        0.72        1.72      1.72 o 
  -1 -11   7        5.71        6.19      2.29 o 
   0 -11   7        2.01        3.83      1.88 o 
   1 -11   7        0.08        1.05      1.64 o 
   2 -11   7        3.07        2.37      1.88 o 
   3 -11   7        1.47        2.87      2.00 o 
  -5 -10   7        0.08        2.82      1.75 o 
  -4 -10   7        3.34        5.82      2.19 o 
  -3 -10   7        4.40        4.06      1.86 o 
  -2 -10   7        1.03        2.96      1.88 o 
  -1 -10   7        2.95        2.51      1.79 o 
   0 -10   7       16.35       15.10      3.02 o 
   1 -10   7        0.12       -0.23      1.59 o 
   2 -10   7        0.00        1.77      1.77 o 
   3 -10   7        0.06        0.38      1.61 o 
   4 -10   7        2.05        1.90      1.84 o 
   5 -10   7        0.54       -0.27      1.44 o 
  -7  -9   7        8.65       10.46      2.55 o 
  -6  -9   7        1.78        1.28      2.60 o 
  -5  -9   7        1.00        1.93      1.63 o 
  -4  -9   7        5.51        6.63      2.13 o 
  -3  -9   7        5.28        7.02      2.11 o 
  -2  -9   7       23.53       24.42      3.41 o 
  -1  -9   7        0.69        0.78      1.59 o 
   0  -9   7        4.28        6.56      2.08 o 
   1  -9   7        0.07        0.49      1.61 o 
   2  -9   7        2.77        2.37      1.68 o 
   3  -9   7        3.42        2.67      1.81 o 
   4  -9   7        2.08        1.57      1.72 o 
   5  -9   7        0.06       -0.90      1.57 o 
   6  -9   7        0.97        1.17      1.50 o 
  -8  -8   7        0.04        1.64      1.32 o 
  -7  -8   7        3.13        2.94      1.91 o 
  -6  -8   7        4.88        3.77      2.49 o 
  -5  -8   7       13.14       11.83      2.49 o 
  -4  -8   7       12.08       10.51      2.40 o 
  -3  -8   7       30.66       29.91      3.50 o 
  -2  -8   7       11.40        8.05      2.26 o 
  -1  -8   7        5.32        7.30      2.24 o 
   0  -8   7       55.21       46.21      4.12 o 
   1  -8   7        0.62       -0.34      1.37 o 
   2  -8   7        0.46        0.85      1.57 o 
   3  -8   7        0.26       -0.87      1.43 o 
   4  -8   7       41.47       41.50      3.99 o 
   5  -8   7        0.56        0.47      1.59 o 
   6  -8   7       28.36       26.78      3.67 o 
   7  -8   7        1.24       -1.21      1.28 o 
  -9  -7   7        6.06        7.51      1.73 o 
  -8  -7   7       23.75       19.34      2.69 o 
  -7  -7   7       43.58       39.01      3.47 o 
  -6  -7   7        5.39        5.67      2.26 o 
  -5  -7   7      202.18      204.76      9.34 o 
  -4  -7   7      148.59      143.64      7.30 o 
  -3  -7   7        3.54        1.44      1.46 o 
  -2  -7   7       86.72       87.61      3.91 o 
  -1  -7   7        1.07        2.22      1.06 o 
   0  -7   7        3.06        4.01      1.91 o 
   1  -7   7        0.00        0.61      1.48 o 
   2  -7   7        3.89        8.29      2.28 o 
   3  -7   7        1.23        2.44      1.64 o 
   4  -7   7        4.10        1.25      1.79 o 
   5  -7   7        2.10        2.15      1.77 o 
   6  -7   7       27.57       23.86      3.41 o 
   7  -7   7        2.10        0.36      1.63 o 
  -9  -6   7        7.16        7.80      1.82 o 
  -8  -6   7        8.44        9.95      2.06 o 
  -7  -6   7       33.71       32.42      3.11 o 
  -6  -6   7      114.28      129.83      6.25 o 
  -5  -6   7      169.90      188.95      8.65 o 
  -4  -6   7        0.11       -0.49      1.35 o 
  -3  -6   7       25.74       24.92      2.07 o 
  -2  -6   7       71.45       73.68      3.14 o 
  -1  -6   7        2.29        1.29      0.94 o 
   0  -6   7        4.05        3.93      1.05 o 
   1  -6   7       22.50       18.56      2.71 o 
   2  -6   7        7.61        3.99      1.82 o 
   3  -6   7        4.84        4.71      1.86 o 
   4  -6   7        4.71        3.74      1.86 o 
   5  -6   7       19.66       18.80      2.94 o 
   6  -6   7       41.57       42.85      4.03 o 
   7  -6   7        2.89        1.61      1.75 o 
   8  -6   7       14.20       17.43      3.09 o 
 -10  -5   7       24.89       22.29      2.44 o 
  -9  -5   7        0.28       -0.60      0.99 o 
  -8  -5   7        2.58        1.14      1.21 o 
  -7  -5   7       20.14       21.06      2.58 o 
  -6  -5   7        2.53        3.34      1.44 o 
  -5  -5   7       31.82       25.51      2.08 o 
  -4  -5   7      228.98      215.41      6.19 o 
  -3  -5   7        1.60        0.51      0.93 o 
  -2  -5   7      119.70      117.66      3.96 o 
  -1  -5   7       62.16       71.84      2.85 o 
   0  -5   7       32.22       31.69      1.88 o 
   1  -5   7       14.74       19.55      1.57 o 
   2  -5   7       19.31       17.68      1.41 o 
   3  -5   7       13.39       11.95      2.29 o 
   4  -5   7        0.07       -0.79      1.32 o 
   5  -5   7       74.92       77.15      5.08 o 
   6  -5   7        5.63        2.78      1.90 o 
   7  -5   7        0.10       -1.84      1.35 o 
   8  -5   7        0.00       -0.51      1.37 o 
 -10  -4   7        3.08        3.63      1.34 o 
  -9  -4   7       18.16       12.55      2.09 o 
  -8  -4   7       10.20       13.00      2.06 o 
  -7  -4   7        0.69        0.79      1.16 o 
  -6  -4   7        4.25        4.48      1.41 o 
  -5  -4   7        0.91       -0.28      1.08 o 
  -4  -4   7       80.21       76.68      3.19 o 
  -3  -4   7        6.16        4.65      1.12 o 
  -2  -4   7       47.18       50.50      2.43 o 
  -1  -4   7       34.21       33.31      1.86 o 
   0  -4   7       13.36       15.25      1.40 o 
   1  -4   7      117.22      117.02      3.57 o 
   2  -4   7        2.76        3.23      0.85 o 
   3  -4   7        1.22        1.74      0.79 o 
   4  -4   7        0.52       -0.53      0.69 o 
   5  -4   7       26.61       25.90      3.09 o 
   6  -4   7       21.23       23.19      3.07 o 
   7  -4   7        0.55       -0.42      1.44 o 
   8  -4   7        6.09       10.40      2.46 o 
 -11  -3   7        1.80        2.15      1.17 o 
 -10  -3   7       18.43       14.81      2.29 o 
  -9  -3   7        2.11        1.01      1.19 o 
  -8  -3   7        1.08        1.81      1.17 o 
  -7  -3   7       10.71        9.16      1.77 o 
  -6  -3   7        0.30        1.39      0.95 o 
  -5  -3   7       21.28       23.31      1.76 o 
  -4  -3   7       53.09       52.76      2.48 o 
  -3  -3   7       29.52       33.92      1.95 o 
  -2  -3   7      123.45      113.78      3.58 o 
  -1  -3   7       10.92       12.96      1.26 o 
   0  -3   7        0.88        2.68      0.84 o 
   1  -3   7       70.66       73.46      2.64 o 
   2  -3   7       19.18       19.06      1.38 o 
   3  -3   7        3.55        5.03      0.96 o 
   4  -3   7      388.99      407.98      9.27 o 
   5  -3   7      173.45      181.67      4.98 o 
   6  -3   7        3.45        5.74      1.88 o 
   7  -3   7      102.94      100.30      5.85 o 
   8  -3   7       68.03       71.87      4.97 o 
 -11  -2   7        0.75        1.81      1.44 o 
 -10  -2   7       11.06       10.42      2.00 o 
  -9  -2   7       55.58       54.65      3.68 o 
  -8  -2   7       52.83       49.43      3.34 o 
  -7  -2   7        0.21        0.57      1.13 o 
  -6  -2   7        0.45        1.34      0.92 o 
  -5  -2   7       19.17       17.29      1.46 o 
  -4  -2   7       79.60       84.48      2.98 o 
  -3  -2   7      181.74      208.67      5.45 o 
  -2  -2   7        3.78        1.75      0.77 o 
  -1  -2   7       16.48       18.75      1.34 o 
   0  -2   7       14.25       17.63      1.31 o 
   1  -2   7        2.56        1.99      0.74 o 
   2  -2   7       36.36       34.49      1.72 o 
   3  -2   7        2.16        1.92      0.83 o 
   4  -2   7       43.10       47.35      2.16 o 
   5  -2   7        1.03        0.73      0.81 o 
   6  -2   7      226.07      240.86      6.30 o 
   7  -2   7       36.88       40.65      2.78 o 
 -11  -1   7        0.51       -0.27      1.10 o 
 -10  -1   7        2.06        1.26      1.25 o 
  -9  -1   7        2.49        1.72      1.17 o 
  -8  -1   7        1.08        0.81      1.03 o 
  -7  -1   7        1.19        0.99      1.16 o 
  -6  -1   7        5.96        8.14      1.21 o 
  -5  -1   7      137.71      141.36      4.25 o 
  -4  -1   7        2.96        2.00      0.76 o 
  -3  -1   7       27.76       24.77      1.29 o 
  -2  -1   7        0.09       -0.37      0.60 o 
  -1  -1   7       33.66       31.99      1.59 o 
   0  -1   7        6.86        4.02      0.78 o 
   1  -1   7        3.03        3.80      0.75 o 
   2  -1   7      375.55      344.53      7.77 o 
   3  -1   7      310.52      308.50      7.17 o 
   4  -1   7      248.65      263.60      6.43 o 
   5  -1   7      131.52      138.46      5.53 o 
   6  -1   7        2.96        5.15      1.41 o 
   7  -1   7       24.57       27.43      2.35 o 
   8  -1   7       46.42       49.17      3.32 o 
 -11   0   7        2.27        3.18      1.52 o 
 -10   0   7       28.03       25.73      2.64 o 
  -9   0   7       10.55       12.26      1.93 o 
  -8   0   7        5.67        6.08      1.30 o 
  -7   0   7        2.41        2.53      0.95 o 
  -6   0   7        3.73        3.63      0.94 o 
  -5   0   7       36.38       43.63      2.01 o 
  -4   0   7        7.94        7.66      0.98 o 
  -3   0   7       41.94       52.34      1.25 o 
  -2   0   7       27.73       25.38      1.01 o 
  -1   0   7        1.70        2.06      0.62 o 
   0   0   7        1.08        1.51      0.60 o 
   1   0   7       38.09       38.64      1.67 o 
   2   0   7       34.86       34.66      2.28 o 
   3   0   7       81.79       73.36      3.54 o 
   4   0   7        0.49        0.67      1.10 o 
   5   0   7      152.38      153.29      6.01 o 
   6   0   7       17.83       22.29      2.37 o 
   7   0   7        0.07       -0.13      1.16 o 
   8   0   7        0.25        2.64      1.26 o 
 -11   1   7        1.01        0.16      1.17 o 
 -10   1   7       12.55       15.19      2.20 o 
  -9   1   7        0.15       -0.58      1.03 o 
  -8   1   7        1.10       -0.39      0.81 o 
  -7   1   7        5.48        2.81      0.98 o 
  -6   1   7        6.33        7.28      1.11 o 
  -5   1   7        5.47        5.94      0.72 o 
  -4   1   7       61.75       61.45      1.77 o 
  -3   1   7       57.19       68.93      1.81 o 
  -2   1   7       12.35       15.32      1.08 o 
  -1   1   7      229.85      252.13      5.78 o 
   0   1   7       13.94       11.14      1.44 o 
   1   1   7       86.58       90.28      3.94 o 
   2   1   7      184.99      168.65      6.07 o 
   3   1   7      107.30      117.71      4.89 o 
   4   1   7      272.71      281.51      9.37 o 
   5   1   7       34.09       28.32      2.46 o 
   6   1   7        2.18        2.06      1.34 o 
   7   1   7       11.78       12.55      2.11 o 
   8   1   7        1.22        2.02      1.50 o 
 -11   2   7        7.18        9.32      1.95 o 
 -10   2   7       18.69       17.43      2.33 o 
  -9   2   7       36.35       32.42      2.75 o 
  -8   2   7        0.90        1.82      0.91 o 
  -7   2   7       10.99       11.90      1.80 o 
  -6   2   7       36.16       38.57      2.39 o 
  -5   2   7      118.91      121.66      5.03 o 
  -4   2   7      110.79      107.91      2.54 o 
  -3   2   7        3.49        3.89      0.53 o 
  -2   2   7        0.01       -0.48      0.52 o 
  -1   2   7       13.16       15.80      1.77 o 
   0   2   7        5.70        8.92      1.44 o 
   1   2   7       10.81       13.82      1.68 o 
   2   2   7      113.02      115.31      4.77 o 
   3   2   7        7.88        8.60      1.70 o 
   4   2   7        0.03       -0.43      1.08 o 
   5   2   7      159.08      174.38      6.92 o 
   6   2   7        1.56        2.94      1.52 o 
   7   2   7        1.25        1.44      1.30 o 
   8   2   7       14.50       14.52      2.33 o 
 -11   3   7       15.03       12.97      2.20 o 
 -10   3   7       16.41       16.51      2.28 o 
  -9   3   7       23.15       21.38      1.82 o 
  -8   3   7        0.34       -0.69      0.66 o 
  -7   3   7       16.08       16.30      1.22 o 
  -6   3   7      154.91      167.62      5.49 o 
  -5   3   7       22.53       23.78      1.21 o 
  -4   3   7        1.78        1.37      0.79 o 
  -3   3   7       94.08       96.14      3.03 o 
  -2   3   7       22.44       21.96      1.35 o 
  -1   3   7        6.79        7.33      1.37 o 
   0   3   7        0.14        0.96      0.98 o 
   1   3   7      120.08      127.51      5.08 o 
   2   3   7        0.90       -0.09      1.07 o 
   3   3   7       79.67       81.61      4.08 o 
   4   3   7      177.86      177.16      6.90 o 
   5   3   7        3.95        5.47      1.61 o 
   6   3   7       12.64       13.65      2.15 o 
   7   3   7        9.33        7.24      1.88 o 
 -11   4   7        2.39        3.72      1.46 o 
 -10   4   7        6.29        8.36      1.81 o 
  -9   4   7        3.27        4.89      1.13 o 
  -8   4   7        3.03        4.80      0.90 o 
  -7   4   7        0.05       -0.14      0.60 o 
  -6   4   7       11.65        9.56      1.29 o 
  -5   4   7      100.88       95.16      3.21 o 
  -4   4   7      173.60      176.60      4.78 o 
  -3   4   7      215.96      222.80      5.62 o 
  -2   4   7       24.33       23.28      1.49 o 
  -1   4   7      100.05      102.72      4.46 o 
   0   4   7      243.44      232.01      7.87 o 
   1   4   7       82.38       75.67      3.77 o 
   2   4   7       90.87       96.16      4.48 o 
   3   4   7      122.23      110.11      4.97 o 
   4   4   7        7.34        6.99      1.68 o 
   5   4   7        1.01        1.93      1.48 o 
   6   4   7        9.11        9.70      1.99 o 
   7   4   7        3.20        6.39      1.84 o 
 -10   5   7        5.06        4.63      1.13 o 
  -9   5   7        3.00        4.42      1.63 o 
  -8   5   7        9.32        9.01      1.93 o 
  -7   5   7       13.43       12.55      2.06 o 
  -6   5   7        1.82        1.83      1.05 o 
  -5   5   7        3.46        2.99      1.06 o 
  -4   5   7      150.57      177.47      4.94 o 
  -3   5   7      485.45      519.34     11.32 o 
  -2   5   7      174.96      165.65      4.56 o 
  -1   5   7        6.66        6.31      1.08 o 
   0   5   7       32.01       25.41      2.15 o 
   1   5   7       19.77       14.63      1.95 o 
   2   5   7        7.69        4.42      1.46 o 
   3   5   7        7.20        9.35      1.75 o 
   4   5   7        1.30        0.00      1.14 o 
   5   5   7        0.39        0.23      1.25 o 
   6   5   7        0.39       -0.47      1.12 o 
 -10   6   7        1.09       -0.94      1.66 o 
  -9   6   7       15.05        9.90      2.35 o 
  -8   6   7       39.26       40.24      3.43 o 
  -7   6   7       15.75       20.05      2.46 o 
  -6   6   7        0.89        0.69      1.39 o 
  -5   6   7      301.49      315.09     11.32 o 
  -4   6   7      127.69      131.07      4.10 o 
  -3   6   7       34.63       36.32      1.99 o 
  -2   6   7       10.66       12.22      1.31 o 
  -1   6   7       39.17       32.01      1.83 o 
   0   6   7       34.88       35.67      2.53 o 
   1   6   7        0.06       -0.14      1.01 o 
   2   6   7       11.51        9.07      1.79 o 
   3   6   7       10.18        7.22      1.66 o 
   4   6   7        8.94        6.79      1.72 o 
   5   6   7        0.39        1.90      1.53 o 
  -9   7   7        9.59       13.06      2.71 o 
  -8   7   7        0.24        0.96      1.57 o 
  -7   7   7       70.09       73.93      4.59 o 
  -6   7   7        0.54       -0.54      1.37 o 
  -5   7   7        2.90        5.31      1.68 o 
  -4   7   7        2.82        5.85      1.84 o 
  -3   7   7      128.90      128.77      4.05 o 
  -2   7   7        3.87        4.00      0.97 o 
  -1   7   7       19.34       16.13      1.50 o 
   0   7   7        0.08        0.43      0.99 o 
   1   7   7       21.45       15.66      2.06 o 
   2   7   7        7.65        7.15      1.66 o 
   3   7   7        0.23        0.83      1.25 o 
   4   7   7        0.50       -0.63      1.10 o 
  -8   8   7       28.96       35.03      3.59 o 
  -7   8   7       25.10       29.02      3.25 o 
  -6   8   7       21.94       30.90      3.38 o 
  -5   8   7      135.43      135.70      6.61 o 
  -4   8   7        8.53        5.89      1.97 o 
  -3   8   7       16.90       22.43      2.89 o 
  -2   8   7        6.77        7.37      1.81 o 
  -1   8   7       15.29       13.70      1.43 o 
   0   8   7        0.55        0.67      0.78 o 
   1   8   7        4.97        6.18      1.59 o 
   2   8   7        8.75        8.11      1.70 o 
   3   8   7       11.99       12.82      1.93 o 
  -7   9   7       24.55       28.24      3.38 o 
  -6   9   7        0.97        3.81      1.86 o 
  -5   9   7        1.57        1.73      1.68 o 
  -4   9   7       16.12       17.28      2.69 o 
  -3   9   7        8.55        8.65      2.09 o 
  -2   9   7        3.77        2.15      1.50 o 
  -1   9   7        0.65        0.33      1.43 o 
   0   9   7        0.07       -0.51      1.28 o 
   1   9   7       14.31       15.37      1.95 o 
  -3  10   7        1.61        3.21      1.86 o 
  -2  10   7        0.12        0.92      1.53 o 
  -2 -11   8        0.23        3.81      1.84 o 
  -1 -11   8        0.06        1.64      1.79 o 
   0 -11   8        0.17        1.34      1.73 o 
   1 -11   8        0.62        3.81      2.13 o 
  -4 -10   8        7.94       10.82      2.65 o 
  -3 -10   8        0.19        0.99      1.66 o 
  -2 -10   8        0.00        1.46      1.79 o 
  -1 -10   8        4.79        5.56      2.22 o 
   0 -10   8        7.67        6.19      2.20 o 
   1 -10   8        0.71        1.97      1.79 o 
   2 -10   8        2.61        5.40      2.26 o 
   3 -10   8        2.77        3.83      2.22 o 
  -6  -9   8        0.43       -1.19      2.64 o 
  -5  -9   8        0.06        0.45      1.46 o 
  -4  -9   8        1.13        2.20      1.81 o 
  -3  -9   8        4.21        3.54      2.00 o 
  -2  -9   8       36.68       32.47      3.79 o 
  -1  -9   8        0.04       -0.45      1.50 o 
   0  -9   8        7.95        6.28      2.33 o 
   1  -9   8        1.39        0.20      1.57 o 
   2  -9   8        0.04       -1.32      1.43 o 
   3  -9   8        0.06        0.51      1.75 o 
   4  -9   8       13.85       12.91      2.96 o 
   5  -9   8        1.09        1.32      1.61 o 
  -7  -8   8        2.69        3.23      1.88 o 
  -6  -8   8        7.53        4.80      2.74 o 
  -5  -8   8        4.44        6.36      2.22 o 
  -4  -8   8       24.99       20.80      3.09 o 
  -3  -8   8       14.00       13.26      2.58 o 
  -2  -8   8        8.16        7.60      2.31 o 
  -1  -8   8        2.25        2.53      1.77 o 
   0  -8   8       27.13       19.97      3.11 o 
   1  -8   8       16.27       13.82      2.64 o 
   2  -8   8        2.90        3.88      1.97 o 
   3  -8   8       15.50       14.74      2.98 o 
   4  -8   8        0.01        2.84      1.81 o 
   5  -8   8        0.11        0.45      1.77 o 
   6  -8   8        7.10        4.75      2.19 o 
  -8  -7   8        3.51        5.82      1.86 o 
  -7  -7   8        0.83        2.24      1.73 o 
  -6  -7   8        0.04       -1.79      2.06 o 
  -5  -7   8        0.62        2.00      1.63 o 
  -4  -7   8        1.50        2.19      1.72 o 
  -3  -7   8        2.24        3.55      1.27 o 
  -2  -7   8       30.23       30.74      2.23 o 
  -1  -7   8        2.45        3.95      1.97 o 
   0  -7   8        3.97        3.76      1.90 o 
   1  -7   8        5.78        6.00      1.97 o 
   2  -7   8        5.59        1.77      1.66 o 
   3  -7   8        1.48        4.26      2.04 o 
   4  -7   8       61.51       52.52      4.44 o 
   5  -7   8        1.79        3.65      1.95 o 
   6  -7   8        6.09        5.51      2.22 o 
  -9  -6   8        0.98        1.48      1.23 o 
  -8  -6   8        0.27        0.23      1.17 o 
  -7  -6   8       29.92       26.06      2.94 o 
  -6  -6   8       55.38       54.59      4.12 o 
  -5  -6   8       86.75       82.51      5.27 o 
  -4  -6   8       47.16       43.01      2.63 o 
  -3  -6   8        4.96        5.57      1.40 o 
  -2  -6   8        0.78        1.38      1.13 o 
  -1  -6   8       11.18       12.11      1.49 o 
   0  -6   8       18.85       15.69      1.58 o 
   1  -6   8        7.88        4.35      1.75 o 
   2  -6   8        4.94        2.93      1.72 o 
   3  -6   8       30.45       29.04      3.45 o 
   4  -6   8       59.46       50.98      4.21 o 
   5  -6   8        3.02        3.12      1.82 o 
   6  -6   8        3.35        3.76      1.97 o 
   7  -6   8        0.00       -0.79      1.39 o 
  -9  -5   8       38.83       36.10      3.18 o 
  -8  -5   8       15.86       17.48      2.42 o 
  -7  -5   8       21.99       23.86      2.62 o 
  -6  -5   8        3.31        4.86      1.84 o 
  -5  -5   8       18.61       20.77      2.08 o 
  -4  -5   8      174.59      191.30      5.82 o 
  -3  -5   8      132.88      130.36      4.41 o 
  -2  -5   8       29.73       23.55      1.85 o 
  -1  -5   8       93.10       86.40      3.28 o 
   0  -5   8        2.73        2.56      1.00 o 
   1  -5   8       40.04       48.24      2.34 o 
   2  -5   8        1.40        1.04      0.85 o 
   3  -5   8        0.45       -0.67      1.26 o 
   4  -5   8       23.30       23.69      3.14 o 
   5  -5   8        9.98       13.29      2.58 o 
   6  -5   8       15.12       16.31      2.82 o 
   7  -5   8       28.36       32.52      3.77 o 
 -10  -4   8        2.25        3.00      1.57 o 
  -9  -4   8        8.11        7.80      1.93 o 
  -8  -4   8        2.49        4.33      1.57 o 
  -7  -4   8        1.84        1.16      1.23 o 
  -6  -4   8       65.21       74.93      3.25 o 
  -5  -4   8      106.48      106.63      3.89 o 
  -4  -4   8      208.18      228.67      6.43 o 
  -3  -4   8      118.49      112.73      3.92 o 
  -2  -4   8        7.15        6.15      1.20 o 
  -1  -4   8       15.65       15.61      1.55 o 
   0  -4   8      145.21      131.26      4.07 o 
   1  -4   8      118.56      111.89      3.64 o 
   2  -4   8        4.03        3.61      0.98 o 
   3  -4   8       61.69       63.77      2.59 o 
   4  -4   8      117.92      125.76      6.57 o 
   5  -4   8        3.80        4.05      1.82 o 
   6  -4   8        2.78        1.05      1.64 o 
   7  -4   8       10.61       14.72      2.64 o 
 -10  -3   8       29.54       26.04      2.76 o 
  -9  -3   8        3.32        3.95      1.57 o 
  -8  -3   8        1.57        0.99      1.14 o 
  -7  -3   8        3.70        3.71      1.19 o 
  -6  -3   8       17.37       18.27      1.80 o 
  -5  -3   8       35.81       34.49      2.14 o 
  -4  -3   8       10.62       10.11      1.44 o 
  -3  -3   8      148.72      147.43      4.49 o 
  -2  -3   8      444.78      435.74      9.93 o 
  -1  -3   8       82.44       84.91      3.06 o 
   0  -3   8       25.08       22.54      1.56 o 
   1  -3   8      120.24      119.32      3.70 o 
   2  -3   8      215.19      210.21      5.51 o 
   3  -3   8       58.27       57.59      2.46 o 
   4  -3   8        0.03        0.34      0.80 o 
   5  -3   8        0.09       -0.20      0.71 o 
 -11  -2   8        0.13       -0.04      1.21 o 
 -10  -2   8        4.50        4.89      1.68 o 
  -9  -2   8       46.43       39.13      3.16 o 
  -8  -2   8       41.90       39.48      3.07 o 
  -7  -2   8       46.85       46.96      2.71 o 
  -6  -2   8        1.33        1.96      0.96 o 
  -5  -2   8      147.02      144.00      4.40 o 
  -4  -2   8      266.12      276.97      7.13 o 
  -3  -2   8       36.17       32.16      1.88 o 
  -2  -2   8        0.47        0.25      0.76 o 
  -1  -2   8      125.91      120.00      3.68 o 
   0  -2   8        2.78        1.57      0.82 o 
   1  -2   8       94.33       93.79      3.08 o 
   2  -2   8      388.31      395.33      8.98 o 
   3  -2   8        2.70        3.48      0.97 o 
   4  -2   8      339.85      340.37      8.13 o 
   5  -2   8       88.87       89.08      4.21 o 
   6  -2   8       19.25       21.13      2.22 o 
   7  -2   8        0.09        2.00      1.08 o 
 -11  -1   8        2.32        2.87      1.46 o 
 -10  -1   8       50.82       46.90      3.56 o 
  -9  -1   8       10.53       11.47      1.99 o 
  -8  -1   8        0.93        1.54      1.02 o 
  -7  -1   8       75.50       68.13      2.51 o 
  -6  -1   8       41.14       43.09      3.24 o 
  -5  -1   8       37.16       35.62      1.95 o 
  -4  -1   8        5.62        5.63      1.03 o 
  -3  -1   8        0.16        0.86      0.70 o 
  -2  -1   8       13.74       12.27      1.23 o 
  -1  -1   8        3.90        4.03      0.83 o 
   0  -1   8      151.44      148.63      4.09 o 
   1  -1   8        2.60        1.91      0.78 o 
   2  -1   8       56.91       60.26      3.29 o 
   3  -1   8       21.02       20.17      2.13 o 
   4  -1   8       33.36       33.93      2.51 o 
   5  -1   8      163.39      164.23      6.39 o 
   6  -1   8       12.47       16.07      2.11 o 
   7  -1   8       15.03       13.76      2.09 o 
 -11   0   8        6.07        5.44      1.70 o 
 -10   0   8       14.53       10.49      1.88 o 
  -9   0   8       49.78       41.68      3.14 o 
  -8   0   8       59.96       56.98      2.76 o 
  -7   0   8       40.57       34.97      2.07 o 
  -6   0   8       30.15       26.85      4.27 o 
  -5   0   8       24.43       25.41      2.07 o 
  -4   0   8        0.13        0.24      0.66 o 
  -3   0   8        0.18        1.22      0.74 o 
  -2   0   8       11.94       12.80      1.16 o 
  -1   0   8      246.49      267.26      6.32 o 
   0   0   8       83.74       79.98      3.81 o 
   1   0   8        1.17        1.46      1.08 o 
   2   0   8       87.16       84.21      3.99 o 
   3   0   8      112.79      100.12      4.50 o 
   4   0   8       44.49       42.48      2.85 o 
   5   0   8        6.50        6.30      1.63 o 
   6   0   8       19.78       23.13      2.58 o 
   7   0   8        1.69        2.67      1.35 o 
 -11   1   8        1.70        1.32      1.21 o 
 -10   1   8        0.88       -0.25      1.05 o 
  -9   1   8        0.03       -0.58      0.80 o 
  -8   1   8        1.31        0.94      0.86 o 
  -7   1   8        6.69        5.45      1.12 o 
  -6   1   8       93.18      102.77      3.50 o 
  -5   1   8       24.94       22.86      1.54 o 
  -4   1   8      128.49      127.22      3.69 o 
  -3   1   8        9.38        9.85      1.04 o 
  -2   1   8        1.46        2.01      0.66 o 
  -1   1   8        0.02        0.60      1.05 o 
   0   1   8       15.44       14.18      1.77 o 
   1   1   8       17.21       17.75      1.99 o 
   2   1   8        0.15        0.87      1.05 o 
   3   1   8       96.20       93.83      4.42 o 
   4   1   8        0.02       -0.43      1.03 o 
   5   1   8       34.41       32.16      2.71 o 
   6   1   8        5.55        9.17      1.90 o 
   7   1   8       50.35       55.97      3.76 o 
 -11   2   8       10.78       13.09      2.15 o 
 -10   2   8        0.51        0.02      1.01 o 
  -9   2   8        1.62        0.86      1.34 o 
  -8   2   8       12.33       10.79      1.42 o 
  -7   2   8       46.46       40.87      2.84 o 
  -6   2   8      116.83      116.28      3.75 o 
  -5   2   8      227.36      226.05      8.15 o 
  -4   2   8       25.35       25.14      2.58 o 
  -3   2   8       70.75       76.10      2.77 o 
  -2   2   8        6.28        5.05      0.87 o 
  -1   2   8       38.70       41.86      2.75 o 
   0   2   8        0.00        0.69      1.05 o 
   1   2   8        0.28        0.29      1.05 o 
   2   2   8       61.05       54.97      3.23 o 
   3   2   8        1.96        1.17      1.17 o 
   4   2   8       43.00       39.42      2.94 o 
   5   2   8       16.68       18.55      2.40 o 
   6   2   8        3.22        5.49      1.68 o 
   7   2   8        7.58       10.89      2.08 o 
 -11   3   8        1.32        1.79      1.26 o 
 -10   3   8        5.37        7.35      1.66 o 
  -9   3   8        8.49       10.15      1.42 o 
  -8   3   8        3.49        5.45      1.18 o 
  -7   3   8        3.95        4.47      1.04 o 
  -6   3   8       68.95       68.59      4.19 o 
  -5   3   8       49.16       45.04      2.16 o 
  -4   3   8      148.52      145.29      4.18 o 
  -3   3   8        0.58        2.03      0.84 o 
  -2   3   8        1.57        0.66      0.71 o 
  -1   3   8       31.39       30.41      2.42 o 
   0   3   8        5.58        8.22      1.68 o 
   1   3   8        1.44        0.99      1.25 o 
   2   3   8      136.76      117.51      5.15 o 
   3   3   8        1.11        1.64      1.34 o 
   4   3   8        7.79        8.23      1.91 o 
   5   3   8       27.45       25.84      2.60 o 
   6   3   8       21.47       17.10      2.46 o 
 -10   4   8        2.43        3.00      1.17 o 
  -9   4   8        0.00        1.61      0.87 o 
  -8   4   8       11.54       10.55      2.26 o 
  -7   4   8        0.54        1.35      0.89 o 
  -6   4   8       88.36       89.19      3.26 o 
  -5   4   8      110.21      119.95      3.83 o 
  -4   4   8        5.01        5.56      1.14 o 
  -3   4   8       48.00       48.02      2.20 o 
  -2   4   8       44.10       38.94      1.93 o 
  -1   4   8        6.10        4.28      1.39 o 
   0   4   8       17.01       14.39      1.97 o 
   1   4   8        3.63        2.98      1.32 o 
   2   4   8       17.22       18.66      2.26 o 
   3   4   8        1.43        1.68      1.37 o 
   4   4   8       49.84       44.91      3.29 o 
   5   4   8        0.53        1.10      1.34 o 
   6   4   8        4.00        6.09      1.75 o 
  -8   5   8        0.01        2.80      1.48 o 
  -7   5   8        0.16        0.83      1.32 o 
  -6   5   8       45.90       46.93      2.41 o 
  -5   5   8       22.22       22.84      1.79 o 
  -4   5   8       30.66       34.58      2.01 o 
  -3   5   8        0.93        1.39      0.87 o 
  -2   5   8        7.67       11.87      1.31 o 
  -1   5   8       25.55       24.90      1.64 o 
   0   5   8       18.46       15.78      2.04 o 
   1   5   8       22.94       21.96      2.37 o 
   2   5   8       50.15       44.41      3.12 o 
   3   5   8        0.12       -0.51      1.03 o 
   4   5   8        7.08        7.80      1.82 o 
   5   5   8        0.25        0.20      1.19 o 
  -9   6   8        3.10        5.51      1.99 o 
  -8   6   8        3.13        4.03      1.79 o 
  -7   6   8        5.78        8.22      1.79 o 
  -6   6   8       24.16       24.38      2.56 o 
  -5   6   8       70.46       72.45      2.99 o 
  -4   6   8       13.64       14.95      1.52 o 
  -3   6   8        2.22        1.74      0.98 o 
  -2   6   8       63.17       57.34      2.51 o 
  -1   6   8       55.82       48.33      2.30 o 
   0   6   8        4.07        5.35      1.46 o 
   1   6   8        2.24        2.13      1.26 o 
   2   6   8        4.37        4.75      1.55 o 
   3   6   8        1.71        0.63      1.23 o 
   4   6   8        0.07       -0.45      1.07 o 
  -8   7   8        0.52        1.48      1.61 o 
  -7   7   8       24.85       27.00      3.11 o 
  -6   7   8       38.31       41.46      3.41 o 
  -5   7   8       15.09       16.02      2.37 o 
  -4   7   8        4.55        5.35      1.73 o 
  -3   7   8       20.46       20.85      1.75 o 
  -2   7   8        0.17        1.09      0.86 o 
  -1   7   8        0.57        0.48      0.85 o 
   0   7   8        0.04       -0.40      1.08 o 
   1   7   8        1.16        1.64      1.19 o 
   2   7   8        0.41       -1.37      1.05 o 
   3   7   8        0.01        0.34      1.17 o 
  -7   8   8        0.12        1.91      1.79 o 
  -6   8   8       34.62       39.17      3.47 o 
  -5   8   8        6.69        8.14      1.93 o 
  -4   8   8        0.40        2.06      1.50 o 
  -3   8   8        1.64        1.50      1.44 o 
  -2   8   8        1.51        1.88      1.48 o 
  -1   8   8        0.17        0.47      0.80 o 
   0   8   8        0.02        1.12      0.94 o 
   1   8   8        4.00        7.55      1.64 o 
  -5   9   8        0.21        0.74      1.57 o 
  -4   9   8        8.50        9.75      2.20 o 
  -3   9   8        8.60       14.90      2.49 o 
  -2   9   8        0.38        0.99      1.50 o 
  -1   9   8        4.30        7.89      2.06 o 
  -3 -10   9        2.03        5.71      1.91 o 
  -2 -10   9        0.41        1.25      1.64 o 
  -1 -10   9        8.86       12.55      2.82 o 
   0 -10   9        2.70        4.73      2.35 o 
   1 -10   9        0.18       -0.14      1.57 o 
   2 -10   9       12.58       12.95      2.91 o 
  -5  -9   9        0.01       -0.05      1.50 o 
  -4  -9   9        3.77        3.86      1.93 o 
  -3  -9   9        1.83        2.80      1.90 o 
  -2  -9   9        3.40        2.51      1.99 o 
  -1  -9   9        0.45       -0.04      1.55 o 
   0  -9   9        1.34        2.02      2.00 o 
   1  -9   9        1.78        1.64      1.75 o 
   2  -9   9        8.00        8.14      2.62 o 
   3  -9   9        4.38        1.93      1.97 o 
   4  -9   9        8.89       10.02      2.69 o 
  -7  -8   9        7.48        6.30      2.13 o 
  -6  -8   9        3.84        4.95      2.89 o 
  -5  -8   9       11.10        9.25      2.40 o 
  -4  -8   9       28.42       22.66      3.21 o 
  -3  -8   9        2.29        1.95      1.84 o 
  -2  -8   9        2.55        0.18      1.70 o 
  -1  -8   9        5.04        5.80      2.29 o 
   0  -8   9       10.52        6.19      2.37 o 
   1  -8   9       21.24       20.37      3.16 o 
   2  -8   9        0.89       -0.31      1.46 o 
   3  -8   9       11.56        5.72      2.17 o 
   4  -8   9        1.47        0.90      1.75 o 
   5  -8   9        2.60        3.61      2.04 o 
  -8  -7   9        8.00        7.80      1.93 o 
  -7  -7   9       11.22       13.11      2.51 o 
  -6  -7   9        5.58        4.53      2.60 o 
  -5  -7   9       11.35       11.59      2.60 o 
  -4  -7   9       13.00       11.61      2.49 o 
  -3  -7   9        0.86        2.25      1.26 o 
  -2  -7   9       47.91       51.18      2.82 o 
  -1  -7   9       11.55        9.84      2.46 o 
   0  -7   9        2.49        4.15      2.02 o 
   1  -7   9       38.52       29.44      3.50 o 
   2  -7   9        0.10       -0.31      1.44 o 
   3  -7   9        0.00       -1.08      1.52 o 
   4  -7   9        1.19       -1.68      1.34 o 
   5  -7   9        1.03        1.84      1.68 o 
  -8  -6   9        1.27        1.30      1.63 o 
  -7  -6   9       19.75       21.44      2.87 o 
  -6  -6   9        2.81        1.28      2.04 o 
  -5  -6   9       66.21       70.46      3.50 o 
  -4  -6   9        1.13        1.20      1.17 o 
  -3  -6   9        0.60        1.26      1.12 o 
  -2  -6   9        4.86        5.26      1.33 o 
  -1  -6   9       11.55       13.11      1.61 o 
   0  -6   9       50.64       36.39      2.22 o 
   1  -6   9      126.26      110.94      6.32 o 
   2  -6   9       25.88       24.06      3.23 o 
   3  -6   9      139.57      132.12      7.30 o 
   4  -6   9       23.82       27.67      3.58 o 
   5  -6   9       23.48       30.23      3.70 o 
   6  -6   9        1.85        2.91      1.86 o 
  -9  -5   9       19.10       21.42      2.76 o 
  -8  -5   9        0.23        1.30      1.44 o 
  -7  -5   9        4.13        2.73      1.63 o 
  -6  -5   9        1.99        2.65      1.35 o 
  -5  -5   9        3.54        3.81      1.40 o 
  -4  -5   9       21.96       23.35      2.14 o 
  -3  -5   9       56.58       53.95      2.77 o 
  -2  -5   9       42.74       38.15      2.29 o 
  -1  -5   9       23.11       27.42      1.99 o 
   0  -5   9        9.24        7.10      1.28 o 
   1  -5   9      122.47      110.40      3.83 o 
   2  -5   9      148.26      146.13      7.33 o 
   3  -5   9       13.66       11.77      2.47 o 
   4  -5   9        0.64       -0.04      1.46 o 
   5  -5   9        2.28        0.43      1.63 o 
   6  -5   9        8.94        8.65      2.35 o 
  -9  -4   9        0.85        1.12      1.34 o 
  -8  -4   9        0.01       -0.60      1.25 o 
  -7  -4   9        0.02       -0.14      1.14 o 
  -6  -4   9       29.60       34.38      2.38 o 
  -5  -4   9      334.24      349.76      8.86 o 
  -4  -4   9       32.03       30.21      2.27 o 
  -3  -4   9        0.00       -0.30      0.92 o 
  -2  -4   9      276.21      263.43      6.90 o 
  -1  -4   9        1.54        1.49      1.00 o 
   0  -4   9       29.88       32.52      2.04 o 
   1  -4   9      101.81       92.22      3.35 o 
   2  -4   9        1.29        3.57      1.11 o 
   3  -4   9      164.53      153.83      4.64 o 
   4  -4   9        8.52        8.29      2.11 o 
   5  -4   9        0.29        1.50      1.35 o 
 -10  -3   9        6.49        4.21      1.55 o 
  -9  -3   9       24.49       23.50      2.64 o 
  -8  -3   9        3.91        3.59      1.44 o 
  -7  -3   9        1.41        0.88      1.08 o 
  -6  -3   9       69.90       70.56      3.15 o 
  -5  -3   9        3.05        1.32      1.51 o 
  -4  -3   9      227.42      222.83      6.29 o 
  -3  -3   9        8.81        7.48      1.29 o 
  -2  -3   9       84.43       77.22      3.11 o 
  -1  -3   9        0.00        0.67      0.91 o 
   0  -3   9       17.10       15.22      1.54 o 
   1  -3   9       31.67       24.44      1.71 o 
   2  -3   9      118.72      119.17      3.87 o 
   3  -3   9       15.98       15.95      1.54 o 
   4  -3   9       15.49       17.12      2.04 o 
   5  -3   9        2.11        3.34      1.10 o 
 -10  -2   9       18.70       19.59      2.62 o 
  -9  -2   9       10.20       10.51      1.97 o 
  -8  -2   9        6.47        6.30      1.36 o 
  -7  -2   9        2.99        2.66      1.69 o 
  -6  -2   9       61.50       62.44      6.69 o 
  -5  -2   9      129.19      127.17      4.71 o 
  -4  -2   9      256.87      271.64      6.92 o 
  -3  -2   9       42.98       43.43      2.29 o 
  -2  -2   9      383.94      405.03      9.41 o 
  -1  -2   9        1.45        1.81      0.86 o 
   0  -2   9       59.20       59.64      2.52 o 
   1  -2   9       55.54       50.98      2.30 o 
   2  -2   9      120.48      117.08      5.06 o 
   3  -2   9        0.45        0.34      1.14 o 
   4  -2   9        9.68        7.96      1.63 o 
   5  -2   9        2.85        5.07      1.43 o 
   6  -2   9        0.63        2.04      1.26 o 
 -10  -1   9       18.35       17.25      2.40 o 
  -9  -1   9       35.27       32.76      2.84 o 
  -8  -1   9        1.08       -0.29      0.94 o 
  -7  -1   9        3.91        2.96      1.09 o 
  -6  -1   9       84.37       86.23      3.32 o 
  -5  -1   9      168.18      169.20      4.90 o 
  -4  -1   9       81.96       81.00      5.84 o 
  -3  -1   9       13.14       15.73      1.58 o 
  -2  -1   9        1.83        3.20      0.88 o 
  -1  -1   9       23.75       20.36      1.55 o 
   0  -1   9        1.42        0.88      1.23 o 
   1  -1   9       21.30       21.36      2.15 o 
   2  -1   9      257.14      241.20      8.38 o 
   3  -1   9       12.28       10.80      1.75 o 
   4  -1   9        1.50        0.78      1.14 o 
   5  -1   9        0.02       -0.43      1.01 o 
   6  -1   9        5.51       10.13      1.90 o 
   7  -1   9        4.71        5.27      1.55 o 
 -10   0   9       12.91       14.14      2.17 o 
  -9   0   9       81.84       82.49      3.59 o 
  -8   0   9       29.95       24.85      2.14 o 
  -7   0   9       43.89       46.92      2.47 o 
  -6   0   9      215.53      225.55      6.13 o 
  -5   0   9        9.46        6.72      1.51 o 
  -4   0   9       36.09       37.09      1.93 o 
  -3   0   9       10.70        9.85      1.21 o 
  -2   0   9       17.53       19.40      2.33 o 
  -1   0   9      111.90      110.52      4.97 o 
   0   0   9        3.79        2.91      1.32 o 
   1   0   9       61.61       53.49      3.20 o 
   2   0   9        0.53        1.90      1.23 o 
   3   0   9        1.71        1.86      1.23 o 
   4   0   9        8.28        9.08      1.73 o 
   5   0   9        0.67        0.18      1.28 o 
   6   0   9       12.76       16.18      2.24 o 
 -10   1   9        0.69        0.92      1.08 o 
  -9   1   9        0.39        1.84      0.98 o 
  -8   1   9       43.58       37.32      2.25 o 
  -7   1   9        9.40       11.01      1.38 o 
  -6   1   9       16.95       15.15      1.47 o 
  -5   1   9      161.29      167.18      4.72 o 
  -4   1   9        0.59        2.06      1.53 o 
  -3   1   9        0.02        3.83      1.57 o 
  -2   1   9       20.63       17.25      2.29 o 
  -1   1   9       53.67       39.12      2.84 o 
   0   1   9       21.50       20.12      2.20 o 
   1   1   9       36.36       32.09      2.56 o 
   2   1   9        4.96        6.92      1.61 o 
   3   1   9        0.13        0.09      1.07 o 
   4   1   9       16.74       17.28      2.28 o 
   5   1   9        0.72        3.14      1.50 o 
   6   1   9        2.18        4.28      1.61 o 
 -10   2   9        0.28        0.42      1.07 o 
  -9   2   9        7.10       11.85      1.54 o 
  -8   2   9        8.95        9.71      1.40 o 
  -7   2   9        4.48        6.23      1.09 o 
  -6   2   9      115.44      111.59      5.67 o 
  -5   2   9       28.13       31.40      3.23 o 
  -4   2   9       68.55       65.79      4.03 o 
  -3   2   9       11.68       10.19      2.06 o 
  -2   2   9        7.09        7.02      1.72 o 
  -1   2   9       12.22       13.11      1.99 o 
   0   2   9        3.84        4.30      1.46 o 
   1   2   9        2.14        4.50      1.50 o 
   2   2   9       23.59       22.79      2.33 o 
   3   2   9        1.91        3.29      1.46 o 
   4   2   9        0.13       -0.05      1.21 o 
   5   2   9        0.97        1.99      1.39 o 
   6   2   9        2.67        4.57      1.61 o 
 -10   3   9       10.09       12.60      1.56 o 
  -9   3   9        0.03        0.23      1.79 o 
  -8   3   9        3.24        4.77      2.06 o 
  -7   3   9        0.02        0.16      1.75 o 
  -6   3   9       38.95       40.67      3.38 o 
  -5   3   9       55.83       51.76      3.63 o 
  -4   3   9        0.68        0.11      1.37 o 
  -3   3   9       17.03       18.29      2.37 o 
  -2   3   9        0.00        0.86      0.75 o 
  -1   3   9        0.37       -0.38      1.07 o 
   0   3   9       37.56       26.35      2.46 o 
   1   3   9        0.11       -0.85      1.17 o 
   2   3   9        6.44        6.30      1.66 o 
   3   3   9        6.60        6.23      1.75 o 
   4   3   9       27.66       22.70      2.62 o 
   5   3   9        5.27        8.34      1.99 o 
  -8   4   9        0.21        1.19      1.73 o 
  -7   4   9        0.41        0.13      1.72 o 
  -6   4   9       20.00       20.93      2.84 o 
  -5   4   9        0.87        0.61      1.39 o 
  -4   4   9        1.91        2.02      1.52 o 
  -3   4   9        9.07        8.18      1.19 o 
  -2   4   9       15.76       14.10      1.41 o 
  -1   4   9        7.53        6.70      1.66 o 
   0   4   9       47.41       40.65      2.98 o 
   1   4   9        0.02        1.43      1.23 o 
   2   4   9       33.78       25.83      2.46 o 
   3   4   9       13.18        8.90      1.90 o 
   4   4   9        2.09        2.24      1.46 o 
   5   4   9        0.65        2.55      1.73 o 
  -6   5   9       10.21       12.28      2.31 o 
  -5   5   9        9.25       11.65      1.46 o 
  -4   5   9       21.46       23.32      1.80 o 
  -3   5   9        6.21        7.58      1.24 o 
  -2   5   9       17.75       21.42      1.69 o 
  -1   5   9        2.85        3.35      0.98 o 
   0   5   9       11.69        7.98      1.84 o 
   1   5   9       13.87       14.57      2.17 o 
   2   5   9        0.81        0.52      1.23 o 
   3   5   9        1.49        2.51      1.35 o 
   4   5   9        8.46        8.94      1.84 o 
  -6   6   9        0.75       -0.13      1.14 o 
  -5   6   9        0.06        1.65      0.94 o 
  -4   6   9        0.56        0.19      0.86 o 
  -3   6   9        0.17        0.80      0.86 o 
  -2   6   9        0.24        1.22      0.87 o 
  -1   6   9        0.01        0.41      0.82 o 
   0   6   9        0.01       -0.52      1.21 o 
   1   6   9       12.60       11.56      2.02 o 
   2   6   9        5.05        4.55      1.61 o 
   3   6   9        0.00        0.27      1.14 o 
  -7   7   9        2.46        7.82      1.82 o 
  -6   7   9       11.93       16.45      2.42 o 
  -5   7   9        8.58       10.62      1.99 o 
  -4   7   9        0.23        2.29      1.39 o 
  -3   7   9        2.28        3.05      1.06 o 
  -2   7   9        1.17        1.96      1.00 o 
  -1   7   9        0.11        1.02      0.85 o 
   0   7   9        9.49       10.91      1.43 o 
   1   7   9        0.92        0.14      1.12 o 
  -5   8   9        2.66        4.44      1.77 o 
  -4   8   9        0.81        0.69      1.44 o 
  -3   8   9        0.92        2.38      1.61 o 
  -2   8   9        1.35        1.19      1.55 o 
  -1   8   9        1.64        2.43      0.94 o 
  -4  -9  10        0.08        2.08      1.77 o 
  -3  -9  10        7.47        6.36      2.37 o 
  -2  -9  10        1.82        1.37      1.86 o 
  -1  -9  10       12.35       12.80      2.96 o 
   0  -9  10        0.65        1.95      1.97 o 
   1  -9  10        5.12        7.21      2.53 o 
   2  -9  10        0.02        1.72      1.82 o 
  -6  -8  10        1.61        1.52      3.03 o 
  -5  -8  10        0.12        0.09      1.50 o 
  -4  -8  10        1.60        0.43      1.72 o 
  -3  -8  10        0.86        0.67      1.66 o 
  -2  -8  10        4.25        5.51      2.13 o 
  -1  -8  10        4.39        2.28      1.93 o 
   0  -8  10       18.34       19.32      3.18 o 
   1  -8  10        0.96        0.99      1.70 o 
   2  -8  10        9.63        9.97      2.64 o 
   3  -8  10        2.49        2.84      1.93 o 
  -7  -7  10       11.80       12.32      2.73 o 
  -6  -7  10        5.72        4.44      2.76 o 
  -5  -7  10        0.93        0.79      1.68 o 
  -4  -7  10        7.90        8.85      1.69 o 
  -3  -7  10        0.49        1.66      1.11 o 
  -2  -7  10        0.91        1.47      1.17 o 
  -1  -7  10       15.06       11.94      2.67 o 
   0  -7  10        2.51        2.67      1.82 o 
   1  -7  10       29.40       20.33      3.27 o 
   2  -7  10        7.57        8.27      2.40 o 
   3  -7  10        0.12        0.18      1.64 o 
   4  -7  10        2.15        3.30      1.90 o 
  -8  -6  10        0.55       -1.07      1.55 o 
  -7  -6  10       12.69       12.51      2.51 o 
  -6  -6  10        7.07        7.46      2.58 o 
  -5  -6  10        0.30        1.43      1.18 o 
  -4  -6  10       18.11       15.09      1.88 o 
  -3  -6  10        1.63        1.18      1.11 o 
  -2  -6  10       23.61       26.44      2.11 o 
  -1  -6  10       42.26       38.23      2.39 o 
   0  -6  10       15.51       18.42      2.98 o 
   1  -6  10       13.78        9.61      2.40 o 
   2  -6  10        1.97        1.84      1.75 o 
   3  -6  10        2.32        0.85      1.64 o 
   4  -6  10        2.88        4.66      2.08 o 
   5  -6  10        1.29        1.68      1.53 o 
  -8  -5  10        1.52        2.33      1.59 o 
  -7  -5  10        4.61        4.73      1.97 o 
  -6  -5  10       10.12       10.41      1.77 o 
  -5  -5  10        0.01        0.32      1.06 o 
  -4  -5  10        1.35        2.81      1.21 o 
  -3  -5  10       21.10       22.07      2.03 o 
  -2  -5  10        1.14        1.58      1.05 o 
  -1  -5  10       39.53       35.19      2.29 o 
   0  -5  10       19.92       19.66      1.87 o 
   1  -5  10      114.95      109.11      3.91 o 
   2  -5  10        2.79        2.44      1.66 o 
   3  -5  10        9.84        9.95      2.28 o 
   4  -5  10        0.21        0.96      1.43 o 
  -9  -4  10       15.16       15.04      2.40 o 
  -8  -4  10       17.86       20.33      2.71 o 
  -7  -4  10       26.77       29.39      4.79 o 
  -6  -4  10       11.40       12.80      1.73 o 
  -5  -4  10       49.09       49.32      2.83 o 
  -4  -4  10        0.92        0.32      1.02 o 
  -3  -4  10        9.33       10.80      1.50 o 
  -2  -4  10       37.46       36.24      2.28 o 
  -1  -4  10       56.63       59.99      2.82 o 
   0  -4  10       60.82       62.88      2.82 o 
   1  -4  10       15.10       15.08      1.60 o 
   2  -4  10        0.63        1.27      0.93 o 
   3  -4  10        4.87        4.33      1.00 o 
  -9  -3  10        0.19        1.17      1.34 o 
  -8  -3  10       12.31       12.42      1.74 o 
  -7  -3  10       16.82       18.66      2.00 o 
  -6  -3  10       86.57       80.44      3.45 o 
  -5  -3  10       25.64       26.70      2.18 o 
  -4  -3  10      270.56      287.00      7.66 o 
  -3  -3  10        2.34        2.94      1.13 o 
  -2  -3  10       18.07       19.87      1.80 o 
  -1  -3  10       34.92       28.57      1.93 o 
   0  -3  10        1.94        1.41      0.87 o 
   1  -3  10       33.94       29.32      1.93 o 
   2  -3  10       26.61       25.63      2.35 o 
   3  -3  10        1.04        1.72      1.16 o 
   4  -3  10       17.13       15.84      2.02 o 
 -10  -2  10        4.82        4.33      1.63 o 
  -9  -2  10        0.00       -0.72      1.07 o 
  -8  -2  10       86.84       83.93      3.67 o 
  -7  -2  10      184.53      187.24      6.73 o 
  -6  -2  10       71.65       70.24      3.09 o 
  -5  -2  10       30.21       31.84      2.14 o 
  -4  -2  10        6.49        5.87      1.44 o 
  -3  -2  10      139.71      142.31      4.54 o 
  -2  -2  10      137.14      132.43      4.24 o 
  -1  -2  10        0.20       -0.29      0.78 o 
   0  -2  10       28.25       28.08      2.58 o 
   1  -2  10       14.61       14.88      2.11 o 
   2  -2  10        2.13        3.21      1.26 o 
   3  -2  10       22.22       24.18      2.31 o 
   4  -2  10        5.28        7.12      1.61 o 
   5  -2  10        3.38        6.50      1.61 o 
   6  -2  10        0.83        3.36      1.32 o 
 -10  -1  10        3.81        6.41      1.73 o 
  -9  -1  10       21.15       17.87      3.68 o 
  -8  -1  10       34.77       36.46      2.44 o 
  -7  -1  10        7.44        8.38      1.42 o 
  -6  -1  10       56.72       59.58      2.79 o 
  -5  -1  10        1.17        1.82      1.08 o 
  -4  -1  10      207.92      202.98      5.58 o 
  -3  -1  10       61.94       56.90      3.27 o 
  -2  -1  10       83.64       77.69      4.35 o 
  -1  -1  10      221.64      214.04      8.11 o 
   0  -1  10      132.70      121.81      5.45 o 
   1  -1  10        0.01        1.03      1.30 o 
   2  -1  10        1.97        2.82      1.30 o 
   3  -1  10       46.28       40.52      2.94 o 
   4  -1  10       29.73       31.62      2.69 o 
   5  -1  10        0.19        3.94      1.39 o 
   6  -1  10        0.00        1.72      1.25 o 
 -10   0  10        0.39        2.51      1.30 o 
  -9   0  10       14.98       15.06      1.77 o 
  -8   0  10       13.51       15.88      1.71 o 
  -7   0  10       90.37       84.31      3.40 o 
  -6   0  10       11.83       13.60      2.51 o 
  -5   0  10      107.56      106.35      3.61 o 
  -4   0  10        0.00        0.38      1.55 o 
  -3   0  10       41.12       40.00      3.27 o 
  -2   0  10      108.61      110.94      5.31 o 
  -1   0  10        0.42        1.99      1.44 o 
   0   0  10        6.33        4.01      1.52 o 
   1   0  10       43.69       39.12      2.94 o 
   2   0  10        9.47        8.58      1.73 o 
   3   0  10        5.34        4.51      1.53 o 
   4   0  10       14.32       14.79      2.24 o 
   5   0  10        7.15       10.08      1.99 o 
 -10   1  10        0.55        2.57      1.10 o 
  -9   1  10       16.63       14.39      1.84 o 
  -8   1  10       19.27       17.78      2.44 o 
  -7   1  10       42.40       37.96      3.94 o 
  -6   1  10        1.04        1.44      1.82 o 
  -5   1  10       27.13       30.54      3.32 o 
  -4   1  10       17.86       20.19      2.75 o 
  -3   1  10        3.71        2.53      1.70 o 
  -2   1  10        0.56       -0.11      1.37 o 
  -1   1  10       41.69       31.31      2.75 o 
   0   1  10       12.90        9.61      1.91 o 
   1   1  10       11.91       15.39      2.17 o 
   2   1  10        4.80        6.00      1.64 o 
   3   1  10        9.85       10.02      1.99 o 
   4   1  10       14.23       15.03      2.26 o 
   5   1  10        3.16        4.42      1.46 o 
  -9   2  10       13.74       12.17      2.91 o 
  -8   2  10        0.56        0.76      1.82 o 
  -7   2  10        8.80        9.57      2.51 o 
  -6   2  10        3.11        4.17      1.82 o 
  -5   2  10        4.82        2.94      1.75 o 
  -4   2  10        2.74        2.69      1.77 o 
  -3   2  10        2.37        1.12      1.44 o 
  -2   2  10        4.60        2.80      1.52 o 
  -1   2  10       39.17       40.56      3.09 o 
   0   2  10       13.03        7.84      1.75 o 
   1   2  10        2.26        0.83      1.30 o 
   2   2  10        6.72        7.28      1.79 o 
   3   2  10        0.69        1.86      1.46 o 
   4   2  10        0.87        1.63      1.30 o 
   5   2  10        0.30        1.19      1.39 o 
  -9   3  10        0.78        0.52      1.70 o 
  -8   3  10        3.07        4.77      2.09 o 
  -7   3  10       11.31       10.87      2.56 o 
  -6   3  10        0.21       -1.61      1.50 o 
  -5   3  10        2.57        4.32      1.88 o 
  -4   3  10       38.99       32.69      3.00 o 
  -3   3  10        0.57        0.13      1.30 o 
  -2   3  10        1.63        1.28      1.37 o 
  -1   3  10       12.20        9.03      1.88 o 
   0   3  10       14.82       15.73      2.28 o 
   1   3  10        9.52       13.35      2.09 o 
   2   3  10        4.11        2.67      1.43 o 
   3   3  10        1.32        2.89      1.46 o 
   4   3  10        1.14        3.09      1.53 o 
  -8   4  10        0.01        0.31      1.55 o 
  -7   4  10        0.02       -1.99      1.39 o 
  -6   4  10       17.39       18.91      2.85 o 
  -5   4  10        4.32        3.76      1.64 o 
  -4   4  10        1.60        1.50      1.44 o 
  -3   4  10        3.70        3.88      1.68 o 
  -2   4  10        5.16        3.59      1.72 o 
  -1   4  10        0.12       -0.29      1.34 o 
   0   4  10       24.98       20.75      2.49 o 
   1   4  10       10.55        8.92      1.95 o 
   2   4  10        1.70        3.32      1.50 o 
   3   4  10        0.68        2.20      1.37 o 
  -7   5  10        0.65        2.53      1.73 o 
  -6   5  10        2.26        3.45      1.81 o 
  -5   5  10        0.00        1.05      1.64 o 
  -4   5  10        3.31        1.57      1.63 o 
  -3   5  10        0.00       -0.54      1.35 o 
  -2   5  10        0.38        1.43      1.41 o 
  -1   5  10        1.77        2.32      0.91 o 
   0   5  10        8.63        8.83      1.93 o 
   1   5  10        6.65        3.58      1.64 o 
   2   5  10        2.01        2.26      1.44 o 
  -5   6  10        3.41        7.49      1.90 o 
  -4   6  10        0.99        1.10      1.35 o 
  -3   6  10        1.29        0.51      0.90 o 
  -2   6  10        3.36        4.45      1.03 o 
  -1   6  10        0.58        2.28      0.96 o 
   0   6  10        0.04        0.11      1.34 o 
   1   6  10        0.08        0.74      1.25 o 
  -4   7  10        0.72        3.45      1.41 o 
  -3   7  10        0.32        1.72      0.91 o 
  -2   7  10        0.00        0.83      0.92 o 
  -1   7  10        1.51        2.37      1.05 o 
  -4  -8  11        0.35        0.16      1.39 o 
  -3  -8  11        1.32        2.73      1.95 o 
  -2  -8  11        0.02       -0.45      1.57 o 
  -1  -8  11        2.46        3.45      2.11 o 
   0  -8  11        4.91        6.52      2.42 o 
   1  -8  11        8.97        7.95      2.55 o 
  -6  -7  11        0.00        0.61      2.69 o 
  -5  -7  11        1.50        4.08      1.42 o 
  -4  -7  11        9.03       13.38      1.94 o 
  -3  -7  11        3.85        4.62      1.42 o 
  -2  -7  11        9.91        7.60      2.28 o 
  -1  -7  11        5.64        8.47      2.42 o 
   0  -7  11       19.36       18.94      3.18 o 
   1  -7  11        1.35        1.03      1.52 o 
   2  -7  11        0.26       -0.56      1.46 o 
   3  -7  11        0.47        0.42      1.50 o 
  -7  -6  11        0.16        0.20      1.86 o 
  -6  -6  11        6.07        6.29      1.80 o 
  -5  -6  11        0.65        0.09      1.10 o 
  -4  -6  11        1.77        2.75      1.22 o 
  -3  -6  11        0.92        1.72      1.10 o 
  -2  -6  11        0.23        0.51      0.97 o 
  -1  -6  11        0.01        2.09      1.10 o 
   0  -6  11        0.77        1.64      1.73 o 
   1  -6  11        0.10        2.28      1.64 o 
   2  -6  11        0.01        1.44      1.68 o 
   3  -6  11        0.72       -0.29      1.26 o 
  -7  -5  11       10.21       11.46      1.87 o 
  -6  -5  11        4.75        6.49      1.67 o 
  -5  -5  11        0.38        1.00      1.06 o 
  -4  -5  11       30.01       35.92      2.47 o 
  -3  -5  11       25.10       21.12      2.04 o 
  -2  -5  11        7.17        8.64      1.46 o 
  -1  -5  11        0.00        1.58      1.06 o 
   0  -5  11        0.16        1.27      1.00 o 
   1  -5  11        3.93        7.09      1.23 o 
   2  -5  11        0.88        1.52      1.57 o 
  -8  -4  11       29.36       33.64      2.63 o 
  -7  -4  11        0.85       -0.24      1.18 o 
  -6  -4  11        0.12        0.52      1.19 o 
  -5  -4  11        4.92        7.18      1.73 o 
  -4  -4  11        0.36       -0.02      0.95 o 
  -3  -4  11        4.16        6.26      1.36 o 
  -2  -4  11       14.57       12.49      1.58 o 
  -1  -4  11        3.45        3.81      1.16 o 
   0  -4  11       21.93       22.35      1.91 o 
   1  -4  11       16.34       17.52      2.33 o 
   2  -4  11        1.18        3.95      1.44 o 
  -8  -3  11        0.39        0.92      1.24 o 
  -7  -3  11        0.04        0.19      1.18 o 
  -6  -3  11        1.81        2.24      1.50 o 
  -5  -3  11        0.48        0.03      1.13 o 
  -4  -3  11        1.15        2.15      1.03 o 
  -3  -3  11        0.08        0.15      0.95 o 
  -2  -3  11       17.66       14.43      1.64 o 
  -1  -3  11        1.86        2.23      0.96 o 
   0  -3  11        0.04        0.09      1.26 o 
   1  -3  11        0.03        0.02      1.23 o 
   2  -3  11        0.45        2.35      1.44 o 
   3  -3  11        3.53        5.26      1.53 o 
   4  -3  11        0.05        1.43      1.16 o 
  -9  -2  11        1.90        2.15      1.14 o 
  -8  -2  11       44.05       42.38      2.66 o 
  -7  -2  11        1.15        0.38      1.03 o 
  -6  -2  11        4.59        4.48      1.27 o 
  -5  -2  11        0.55        0.30      1.34 o 
  -4  -2  11        0.52        0.33      1.21 o 
  -3  -2  11       17.72       16.16      1.64 o 
  -2  -2  11        2.54        1.34      1.53 o 
  -1  -2  11        6.81        6.92      1.77 o 
   0  -2  11        1.39        1.50      1.35 o 
   1  -2  11        1.06        1.63      1.34 o 
   2  -2  11       23.10       22.81      2.53 o 
   3  -2  11        7.10        7.91      1.84 o 
   4  -2  11        0.05        2.60      1.32 o 
  -9  -1  11        7.25        6.28      1.40 o 
  -8  -1  11        0.13        0.91      0.97 o 
  -7  -1  11       13.99       16.94      1.80 o 
  -6  -1  11        3.95        2.75      1.12 o 
  -5  -1  11       11.61        9.03      2.37 o 
  -4  -1  11        8.86        4.59      1.95 o 
  -3  -1  11        2.26        2.82      1.81 o 
  -2  -1  11        3.25        3.97      1.81 o 
  -1  -1  11       41.79       30.00      2.82 o 
   0  -1  11        0.42       -0.65      1.21 o 
   1  -1  11        1.75        2.13      1.39 o 
   2  -1  11        0.49        2.00      1.34 o 
   3  -1  11        0.47        0.94      1.25 o 
   4  -1  11        1.77        3.99      1.55 o 
  -9   0  11        1.07        0.61      0.95 o 
  -8   0  11        3.20        3.77      1.07 o 
  -7   0  11        6.44       12.33      2.80 o 
  -6   0  11       16.43       17.30      3.00 o 
  -5   0  11        8.65        7.31      2.29 o 
  -4   0  11       53.47       42.60      3.65 o 
  -3   0  11      243.04      211.33      8.52 o 
  -2   0  11       53.66       47.33      3.54 o 
  -1   0  11       31.92       28.32      3.03 o 
   0   0  11        1.03        1.01      1.37 o 
   1   0  11       18.41       12.55      2.11 o 
   2   0  11        7.02        6.86      1.79 o 
   3   0  11        3.78        5.31      1.70 o 
   4   0  11        4.93        7.39      1.86 o 
  -9   1  11        0.01       -0.54      1.90 o 
  -8   1  11        3.31        4.08      2.22 o 
  -7   1  11        2.21        3.45      2.00 o 
  -6   1  11        4.94        6.90      2.31 o 
  -5   1  11        0.79        1.23      1.84 o 
  -4   1  11       80.40       74.82      4.70 o 
  -3   1  11        3.29        5.67      1.93 o 
  -2   1  11        1.49       -0.20      1.48 o 
  -1   1  11      154.03      133.75      6.19 o 
   0   1  11        6.41        6.37      1.72 o 
   1   1  11        0.25        2.74      1.48 o 
   2   1  11        3.07        3.54      1.53 o 
   3   1  11        0.51        1.53      1.34 o 
   4   1  11        6.30        9.35      1.97 o 
  -9   2  11        9.87        7.84      2.78 o 
  -8   2  11        3.83        4.21      2.47 o 
  -7   2  11        7.10        6.75      2.24 o 
  -6   2  11       58.97       60.79      4.53 o 
  -5   2  11        1.14       -0.14      1.57 o 
  -4   2  11        7.62        9.81      2.31 o 
  -3   2  11       68.47       57.16      3.94 o 
  -2   2  11        0.25        1.86      1.61 o 
  -1   2  11       34.06       30.86      2.91 o 
   0   2  11       13.39       15.24      2.35 o 
   1   2  11        0.04       -0.25      1.19 o 
   2   2  11        2.44        3.49      1.59 o 
   3   2  11        0.16       -0.22      1.25 o 
  -8   3  11       17.40       17.86      3.09 o 
  -7   3  11        0.01        1.61      1.73 o 
  -6   3  11       20.38       26.06      3.27 o 
  -5   3  11        5.22        4.84      2.00 o 
  -4   3  11       13.60       10.28      2.28 o 
  -3   3  11        3.45        4.48      1.81 o 
  -2   3  11        0.08       -0.23      1.39 o 
  -1   3  11       13.83       13.06      2.29 o 
   0   3  11        1.50        0.83      1.48 o 
   1   3  11        5.79        6.39      1.84 o 
   2   3  11       12.91       14.70      2.37 o 
  -7   4  11        0.77        3.25      1.95 o 
  -6   4  11       24.59       23.87      3.20 o 
  -5   4  11        1.85        1.59      1.70 o 
  -4   4  11        2.69        3.77      1.86 o 
  -3   4  11        2.90        2.04      1.72 o 
  -2   4  11        3.36        4.98      1.86 o 
  -1   4  11        0.11       -0.65      1.21 o 
   0   4  11        4.01        6.07      1.95 o 
   1   4  11        3.98        3.92      1.73 o 
   2   4  11        1.27        1.44      1.52 o 
  -6   5  11        2.88        5.40      2.17 o 
  -5   5  11        0.00        0.76      1.48 o 
  -4   5  11        6.30        8.36      2.06 o 
  -3   5  11       10.59       11.00      2.28 o 
  -2   5  11        0.24        0.78      1.32 o 
  -1   5  11        0.79        1.43      1.53 o 
   0   5  11        0.27       -0.04      1.32 o 
  -4   6  11        1.23        4.97      1.81 o 
  -3   6  11        1.25        1.55      1.46 o 
  -2   6  11        1.38        3.47      1.72 o 
  -3  -7  12        0.01        1.06      1.11 o 
  -2  -7  12        2.93        4.75      2.06 o 
  -1  -7  12        9.40       16.65      2.96 o 
   0  -7  12        0.13        0.51      1.59 o 
  -5  -6  12       13.10       17.42      2.09 o 
  -4  -6  12        0.00        0.50      1.13 o 
  -3  -6  12        5.21       10.48      1.69 o 
  -2  -6  12        5.73        6.00      1.41 o 
  -1  -6  12        4.20        5.82      1.28 o 
   0  -6  12        0.36        1.01      1.63 o 
   1  -6  12        0.17        2.02      1.52 o 
  -6  -5  12        0.34        1.58      1.44 o 
  -5  -5  12        1.41        2.26      1.59 o 
  -4  -5  12        6.21        6.80      1.48 o 
  -3  -5  12        0.01        1.88      1.12 o 
  -2  -5  12        0.12        0.21      0.99 o 
  -1  -5  12        0.30        0.04      0.93 o 
   0  -5  12        0.15        2.64      1.08 o 
  -7  -4  12        0.40        0.65      1.28 o 
  -6  -4  12        2.31        2.09      1.39 o 
  -5  -4  12        3.73        6.46      1.76 o 
  -4  -4  12        0.13       -0.93      0.95 o 
  -3  -4  12        0.29        0.81      1.00 o 
  -2  -4  12        0.45        1.04      0.86 o 
  -1  -4  12        0.02        0.96      1.52 o 
   0  -4  12        0.01        2.55      1.53 o 
   1  -4  12        3.46        4.62      1.59 o 
   2  -4  12        0.94        4.10      1.50 o 
  -7  -3  12        0.01        1.36      1.24 o 
  -6  -3  12        2.28        4.94      1.45 o 
  -5  -3  12       11.17       10.42      1.70 o 
  -4  -3  12       21.76       25.87      2.42 o 
  -3  -3  12       21.75       28.71      3.36 o 
  -2  -3  12        1.12        1.44      1.48 o 
  -1  -3  12        2.16        3.03      1.63 o 
   0  -3  12        0.38        0.94      1.41 o 
   1  -3  12        1.07        1.63      1.41 o 
   2  -3  12        0.10        1.81      1.28 o 
   3  -3  12        1.07        3.59      1.48 o 
  -8  -2  12        0.33       -0.75      2.06 o 
  -7  -2  12        0.12       -0.54      1.37 o 
  -6  -2  12        0.07        0.23      1.70 o 
  -5  -2  12        5.22        5.56      2.20 o 
  -4  -2  12        1.71        2.00      1.84 o 
  -3  -2  12        0.10        0.87      1.57 o 
  -2  -2  12        1.36        1.21      1.61 o 
  -1  -2  12        1.97        1.16      1.63 o 
   0  -2  12        0.00        1.53      1.37 o 
   1  -2  12        3.83        5.82      1.73 o 
   2  -2  12        0.58        0.56      1.28 o 
   3  -2  12        3.70        6.43      1.81 o 
  -8  -1  12        0.08        0.92      2.02 o 
  -7  -1  12       10.82       11.21      2.96 o 
  -6  -1  12       13.65       15.62      2.93 o 
  -5  -1  12        0.30        1.08      1.75 o 
  -4  -1  12        4.94        7.04      2.15 o 
  -3  -1  12       11.68       11.86      2.38 o 
  -2  -1  12       24.65       17.43      2.67 o 
  -1  -1  12       11.72       16.14      2.49 o 
   0  -1  12        0.52        1.91      1.59 o 
   1  -1  12        6.39        6.61      1.75 o 
   2  -1  12        7.18        8.45      1.99 o 
   3  -1  12        9.20       15.26      2.40 o 
  -8   0  12        6.30        8.38      2.55 o 
  -7   0  12        1.10        2.93      2.26 o 
  -6   0  12        0.56        1.01      1.88 o 
  -5   0  12        6.25        4.88      2.22 o 
  -4   0  12        0.50        0.23      1.79 o 
  -3   0  12       11.79        9.16      2.31 o 
  -2   0  12        2.33        0.78      1.48 o 
  -1   0  12        5.12        7.12      2.00 o 
   0   0  12        3.59        3.49      1.64 o 
   1   0  12        2.00        1.37      1.53 o 
   2   0  12        0.28        1.99      1.57 o 
  -8   1  12        2.09        6.45      2.33 o 
  -7   1  12       17.50       17.55      3.18 o 
  -6   1  12       11.89       14.01      2.73 o 
  -5   1  12        7.08        4.70      2.11 o 
  -4   1  12        0.18       -0.98      1.48 o 
  -3   1  12        0.01        1.23      1.57 o 
  -2   1  12        5.28        3.50      1.77 o 
  -1   1  12        4.88        2.55      1.70 o 
   0   1  12       14.56       12.48      2.29 o 
   1   1  12       12.21       15.68      2.47 o 
   2   1  12        0.28        2.04      1.48 o 
  -7   2  12        2.73        3.58      2.19 o 
  -6   2  12        4.91        6.14      2.26 o 
  -5   2  12        0.01       -0.07      1.70 o 
  -4   2  12        1.08        2.37      1.86 o 
  -3   2  12       17.25       11.27      2.38 o 
  -2   2  12        7.70        6.93      2.08 o 
  -1   2  12        0.33        1.37      1.66 o 
   0   2  12        4.88        1.39      1.46 o 
   1   2  12        3.18        3.40      1.75 o 
  -6   3  12        7.50        6.99      2.15 o 
  -5   3  12        0.05       -0.04      1.59 o 
  -4   3  12        5.30        8.00      2.33 o 
  -3   3  12        2.28        1.82      1.79 o 
  -2   3  12       17.66       17.81      2.74 o 
  -1   3  12        6.58        3.94      1.79 o 
   0   3  12        1.06        1.50      1.55 o 
  -5   4  12        1.03        1.05      1.77 o 
  -4   4  12        2.81        3.03      1.84 o 
  -3   4  12        0.00        0.88      1.50 o 
  -2   4  12        3.74        6.09      1.95 o 
  -1   4  12        6.84        6.27      1.90 o 
  -3  -5  13        1.37        3.70      1.13 o 
  -2  -5  13        0.86        2.17      1.75 o 
  -1  -5  13        0.36        1.17      1.66 o 
  -5  -4  13        0.07        0.24      2.98 o 
  -4  -4  13        2.53        4.26      1.97 o 
  -3  -4  13        2.45        2.65      1.64 o 
  -2  -4  13        0.58        1.19      1.82 o 
  -1  -4  13        4.88       11.74      2.44 o 
   0  -4  13        0.15        0.85      1.55 o 
  -5  -3  13        3.42        6.70      2.08 o 
  -4  -3  13        0.20        1.26      1.79 o 
  -3  -3  13        2.82        2.04      1.75 o 
  -2  -3  13        0.01        1.81      1.64 o 
  -1  -3  13        0.07        0.99      1.46 o 
   0  -3  13        0.04        1.86      1.35 o 
  -6  -2  13        2.68        2.62      2.15 o 
  -5  -2  13        0.00        0.58      1.59 o 
  -4  -2  13        0.49        1.19      1.70 o 
  -3  -2  13        0.25        0.31      1.70 o 
  -2  -2  13        1.24        0.88      1.64 o 
  -1  -2  13        0.50        1.03      1.59 o 
   0  -2  13        0.89       -1.14      1.41 o 
   1  -2  13        1.89        5.62      1.90 o 
  -6  -1  13        0.11        0.07      1.77 o 
  -5  -1  13        1.40        4.70      2.22 o 
  -4  -1  13        0.09        0.99      1.73 o 
  -3  -1  13        0.03        3.90      1.88 o 
  -2  -1  13        1.76        2.69      1.84 o 
  -1  -1  13        2.21        2.20      1.59 o 
   0  -1  13        0.48        1.63      1.59 o 
  -6   0  13        0.28        2.19      1.95 o 
  -5   0  13        0.62       -0.65      1.57 o 
  -4   0  13        7.82        9.63      2.38 o 
  -3   0  13        0.05        0.54      1.82 o 
  -2   0  13        0.49        0.16      1.59 o 
  -1   0  13        1.07        2.62      1.57 o 
   0   0  13        0.75        2.74      1.72 o 
  -5   1  13        1.40        0.81      1.75 o 
  -4   1  13        0.41       -1.03      1.61 o 
  -3   1  13        1.71        0.05      1.63 o 
  -2   1  13        0.96        2.06      1.72 o 
  -1   1  13        3.50        3.65      1.91 o 
  -4   2  13       17.18       19.43      2.93 o 
  -3   2  13        4.88        2.98      1.82 o 
  -2   2  13        3.77        5.24      2.00 o 
                                                 
